# Supplementary material for: A Maximum-Entropy approach for accurate document annotation in the biomedical domain
Source: J Biomed Semantics. 2012 Apr 24;3(Suppl 1):S2. doi: 10.1186/2041-1480-3-S1-S2 (PMC3337257; doi:10.1186/2041-1480-3-S1-S2)
Supplement: Additional file 1 — MeSH terms and F-Measures The reader may wish to consult the file named “MeSHTermsAndFMeasures.xls” which contains the MeSH ids of the 4,078 terms used for the experimental evaluation, as well as the analytical average precision, recall and F-Measure per term, and four all four methods (Exact Matching, Naive Bayes, Decision Trees and MaxEnt). [file 2041-1480-3-S1-S2-S1.xls]

## Sheet: Table1
TermId	Term	P - Exact Match	R - Exact Match	F - Exact Match	P - Decision Trees	R - Decision Trees	F-Decision Trees	P-Naïve Bayes	R-Naïve Bayes	F-Naïve Bayes	P - MaxEnt	R-MaxEnt	F-MaxEnt	UMLS
6	Abdomen, Acute	0.727273	0.00212483	0.00423729	0.934461	0.799119	0.855808	0.782589	0.983759	0.871705	0.994797	0.890796	0.939041	1
7	Abdominal Injuries	0.760837	0.1018	0.179573	0.98312	0.740372	0.844636	0.812818	0.987681	0.891753	0.995341	0.907891	0.948462	1
8	Abdominal Neoplasms	0.613636	0.00767591	0.0151622	0.958625	0.631256	0.761162	0.767289	0.969444	0.856585	0.988201	0.853215	0.914458	1
9	Abdominal Muscles	0.524076	0.0557408	0.100764	0.965957	0.692758	0.80681	0.795043	0.953435	0.867054	0.994105	0.884263	0.935276	1
10	Abducens Nerve	0.426786	0.145377	0.216878	0.982748	0.685762	0.807734	0.805832	0.988469	0.8877	0.997995	0.891968	0.939513	1
13	Congenital Abnormalities	0.0936953	0.0214	0.0348421	0.796164	0.853177	0.823466	0.801387	0.963567	0.875017	0.999078	0.909942	0.951575	1
14	Abnormalities, Drug-Induced	0	0	0	0.777446	0.837179	0.806199	0.833337	0.984015	0.902417	0.99946	0.928032	0.962015	1
15	Abnormalities, Multiple	0.03125	0.0001	0.000199362	0.964908	0.682924	0.799587	0.806982	0.981012	0.885515	0.995523	0.930184	0.96116	1
16	Abnormalities, Radiation-Induced	0	0	0	0.957379	0.735988	0.831615	0.810614	0.972865	0.883735	0.998476	0.875893	0.930994	1
22	Abortion, Spontaneous	0.53125	0.0017	0.00338916	0.783102	0.910167	0.841859	0.812021	0.980397	0.888289	0.997914	0.901028	0.946491	1
26	Abortion, Habitual	0.75	0.00065703	0.00131291	0.978666	0.796448	0.878192	0.850962	0.992433	0.916198	0.998005	0.86718	0.926174	1
30	Abortion, Missed	0.875	0.00801833	0.015891	0.970351	0.725383	0.829755	0.743409	0.993264	0.850154	0.994635	0.859234	0.919273	1
31	Abortion, Septic	0.6	0.0026362	0.00524934	0.933365	0.702928	0.795006	0.732183	0.969279	0.833992	0.998511	0.87677	0.932869	1
33	Abortion, Threatened	0.333333	0.00103306	0.00205973	0.98404	0.723253	0.833673	0.736505	0.984698	0.842595	0.996681	0.896488	0.943232	1
34	Abortion, Veterinary	0	0	0	0.982546	0.845108	0.908584	0.838614	0.986937	0.906726	0.996399	0.895012	0.941272	1
35	Abreaction	0.405405	0.135747	0.20339	0.918455	0.538084	0.650212	0.685236	0.972222	0.803461	1	0.912668	0.952549	1
37	Abruptio Placentae	0.583226	0.29199	0.389152	0.982058	0.77085	0.863525	0.7735	0.991905	0.869134	0.994773	0.877539	0.931283	1
39	Peritonsillar Abscess	0.827751	0.488011	0.61402	0.995592	0.749065	0.854697	0.697132	0.98836	0.817478	0.996784	0.784928	0.875412	1
51	Acantholysis	0.430017	0.406699	0.418033	0.997434	0.916875	0.95541	0.733446	0.993426	0.843613	0.998215	0.862616	0.923255	1
52	Acanthosis Nigricans	0.761029	0.679245	0.717815	0.974678	0.823924	0.892921	0.727395	0.986413	0.83727	0.997448	0.830656	0.904862	1
57	Accident Proneness	0.584615	0.141791	0.228228	0.992376	0.676318	0.802935	0.694414	0.99902	0.817996	0.997826	0.837023	0.905825	1
124	Achievement	0.272187	0.2656	0.268853	0.980061	0.636476	0.771713	0.833666	0.994006	0.906784	0.995251	0.896763	0.942959	1
126	Achlorhydria	0.539496	0.2753	0.364566	0.990307	0.63779	0.775808	0.76353	0.989029	0.861651	0.999303	0.916625	0.955794	1
130	Achondroplasia	0.805527	0.497786	0.615324	0.997549	0.684561	0.811809	0.737056	0.986392	0.843588	0.99558	0.831861	0.904152	1
137	Acid-Base Imbalance	0.517241	0.0433526	0.08	0.981427	0.710486	0.82407	0.772129	0.984883	0.865499	0.999436	0.840023	0.910158	1
138	Acidosis	0.276069	0.4686	0.347446	0.811174	0.896984	0.851882	0.829881	0.977863	0.897803	0.999782	0.940278	0.968658	1
140	Acidosis, Lactic	0.482759	0.00667939	0.0131765	0.993416	0.838472	0.909266	0.88275	0.985566	0.931278	0.993654	0.857138	0.918119	1
141	Acidosis, Renal Tubular	0.823529	0.00617829	0.0122646	0.983998	0.850747	0.912444	0.765138	0.994658	0.864898	0.998606	0.91019	0.951947	1
142	Acidosis, Respiratory	0.2	0.00231696	0.00458085	0.97219	0.662197	0.78764	0.761943	0.980364	0.857436	0.999165	0.873494	0.93094	1
151	Acinetobacter Infections	0.888889	0.0305149	0.0590043	0.989341	0.893774	0.939026	0.935619	0.933101	0.934268	0.991206	0.857431	0.917589	1
152	Acne Vulgaris	0.932932	0.251371	0.396034	0.983671	0.836849	0.904322	0.793546	0.985338	0.879078	0.998258	0.793447	0.88042	1
160	Vestibulocochlear Nerve Diseases	0	0	0	0.977753	0.823029	0.893609	0.793524	0.980842	0.876559	0.995759	0.794725	0.878774	1
163	Acquired Immunodeficiency Syndrome	0.156732	0.1391	0.147391	0.988672	0.853613	0.916186	0.782754	0.979194	0.870012	0.995074	0.898447	0.942813	1
168	Acrocephalosyndactylia	0.932432	0.0625567	0.117247	0.960423	0.838573	0.895292	0.774043	0.998155	0.871708	0.995472	0.866613	0.925778	1
169	Acrodermatitis	0.813598	0.597308	0.688875	0.975067	0.788745	0.871914	0.752106	0.98629	0.853372	0.998425	0.810195	0.891127	1
170	Acrodynia	0.859459	0.516234	0.64503	0.969834	0.746201	0.837528	0.787158	0.934709	0.854017	1	0.881559	0.936322	1
172	Acromegaly	0.877805	0.660577	0.753854	0.988712	0.815171	0.893556	0.853307	0.982262	0.913244	0.997098	0.850146	0.916681	1
174	Acromion	0.39542	0.372662	0.383704	0.999535	0.838862	0.912064	0.936832	0.957763	0.947146	0.992807	0.839696	0.906839	1
177	Acrosome	0.666049	0.684428	0.675113	0.995801	0.954688	0.974806	0.965857	0.946529	0.95608	0.99802	0.955265	0.975099	1
182	ACTH Syndrome, Ectopic	0.6	0.00443131	0.00879765	0.989996	0.888538	0.936473	0.922662	0.996506	0.957866	0.999435	0.901533	0.947101	1
184	Acting Out	0.3762	0.204593	0.265044	0.973701	0.639628	0.771937	0.726776	0.997782	0.84083	0.99799	0.891784	0.940178	1
189	Actinobacillus Infections	1	0.00303644	0.00605449	0.98801	0.930827	0.958555	0.944014	0.927257	0.935427	0.995171	0.880736	0.932665	1
193	Actinomycetales Infections	1	0.00219941	0.00438917	0.951961	0.732138	0.827464	0.892619	0.977846	0.933066	0.993093	0.878403	0.931145	1
196	Actinomycosis	0.851602	0.681144	0.756894	0.999419	0.818879	0.900163	0.749139	0.979745	0.849024	0.996918	0.851041	0.917304	1
197	Actinomycosis, Cervicofacial	1	0.00448431	0.00892857	0.991814	0.833151	0.905449	0.696055	0.993287	0.818313	1	0.808712	0.889781	1
208	Acute Disease	0.0270514	0.003	0.00540103	0.865077	0.848823	0.848302	0.803133	0.971317	0.879243	0.998735	0.910621	0.952274	1
210	Acute-Phase Reaction	0.532544	0.035461	0.0664943	0.973404	0.865606	0.916177	0.902784	0.837914	0.869079	0.98894	0.872998	0.925823	1
219	Adams-Stokes Syndrome	0.825328	0.131341	0.226619	0.975788	0.606627	0.747414	0.753222	0.984612	0.853452	1	0.923073	0.959013	1
223	Adaptation, Psychological	0.142857	0.0001	0.00019986	0.937606	0.582528	0.699558	0.820554	0.991314	0.897879	0.99417	0.879571	0.931768	1
230	Adenocarcinoma	0.0893524	0.3063	0.138347	0.954543	0.808291	0.875339	0.834466	0.971084	0.897597	0.994962	0.921116	0.955852	1
231	Adenocarcinoma, Papillary	0.238095	0.00163452	0.00324675	0.935968	0.810718	0.868754	0.784272	0.973436	0.868574	0.988301	0.872353	0.925324	1
232	Adenofibroma	0.765432	0.0609337	0.112881	0.977581	0.78948	0.873378	0.766237	0.989007	0.863364	0.997192	0.90902	0.950125	1
235	Adenolymphoma	0.886792	0.143731	0.247368	0.996869	0.839617	0.911477	0.761955	0.998035	0.864051	0.993067	0.887225	0.936571	1
236	Adenoma	0.187663	0.4019	0.255857	0.982734	0.710613	0.824787	0.854613	0.985648	0.915452	0.995626	0.944948	0.969252	1
237	Adenoma, Basophil	0	0	0	0.995694	0.862136	0.923636	0.73318	0.994193	0.843505	1	0.813333	0.893676	1
238	Adenoma, Chromophobe	1	0.000716846	0.00143267	0.985406	0.711305	0.825938	0.748597	0.983608	0.850089	1	0.889379	0.939988	1
239	Adenoma, Acidophil	0	0	0	0.996844	0.782677	0.876676	0.736078	0.992499	0.844786	1	0.871119	0.928801	1
257	Adenoviridae Infections	0	0	0	0.98427	0.773674	0.866304	0.788591	0.974671	0.87179	0.997405	0.837331	0.909306	1
258	Adenovirus Infections, Human	0	0	0	0.992187	0.89936	0.94347	0.912924	0.969747	0.940446	0.990196	0.871776	0.925658	1
270	Adie Syndrome	0.892857	0.263158	0.406504	0.982826	0.794971	0.878674	0.725545	0.992736	0.8381	1	0.876946	0.931788	1
273	Adipose Tissue	0.210899	0.2949	0.245924	0.986695	0.770337	0.865177	0.90392	0.885781	0.894742	0.998652	0.948401	0.972164	1
274	Adiposis Dolorosa	0.9375	0.375	0.535714	0.996875	0.77535	0.871456	0.660455	0.970818	0.785183	1	0.831667	0.905425	1
275	Adjustment Disorders	0.41637	0.0327273	0.0606846	0.974252	0.63556	0.769205	0.767137	0.990182	0.86446	0.99293	0.85826	0.917418	1
290	Adnexa Uteri	0.209302	0.0250696	0.0447761	0.81322	0.749602	0.752624	0.725825	0.975275	0.832112	0.996838	0.819083	0.895581	1
291	Adnexal Diseases	0.270833	0.00972326	0.0187726	0.986554	0.686027	0.809198	0.756426	0.993058	0.858628	0.989387	0.890021	0.936576	1
292	Pelvic Inflammatory Disease	0.668527	0.36243	0.470038	0.97063	0.632088	0.765527	0.768238	0.987359	0.8641	0.997905	0.882189	0.935114	1
294	Adolescent Behavior	0.394161	0.0054	0.010654	0.993182	0.826574	0.902235	0.950164	0.951475	0.950806	0.981657	0.907874	0.942574	1
296	Adolescent Psychiatry	0.54102	0.237817	0.330399	0.985714	0.812946	0.890941	0.737914	0.998137	0.848446	0.994474	0.790795	0.877986	1
297	Adolescent Psychology	0.555556	0.0025	0.0049776	0.994177	0.767034	0.865951	0.853487	0.996803	0.919584	0.984962	0.87003	0.923463	1
302	Adrenal Cortex	0.468566	0.3585	0.406209	0.997067	0.843264	0.913734	0.870905	0.970128	0.917838	0.999213	0.926068	0.959807	1
303	Adrenal Cortex Diseases	0.541667	0.00811993	0.016	0.991766	0.749826	0.853862	0.777953	0.944967	0.853259	0.999219	0.88107	0.934817	1
306	Adrenal Cortex Neoplasms	0.636364	0.00185923	0.00370763	0.996949	0.897943	0.944849	0.880791	0.981946	0.928587	0.994195	0.882264	0.933383	1
307	Adrenal Gland Diseases	0.895833	0.0100561	0.019889	0.993557	0.706609	0.825841	0.752205	0.973062	0.848473	0.994388	0.889887	0.938388	1
308	Adrenocortical Hyperfunction	0.37234	0.0160624	0.0307963	0.962349	0.608194	0.73395	0.750659	0.974705	0.848114	0.998677	0.8509	0.917944	1
310	Adrenal Gland Neoplasms	0.882353	0.0015	0.00299491	0.973754	0.688334	0.801099	0.817012	0.975441	0.889217	0.99967	0.926787	0.96053	1
311	Adrenal Glands	0.226103	0.1204	0.157129	0.970961	0.736056	0.837325	0.864896	0.963858	0.911697	0.998992	0.945457	0.970994	1
312	Adrenal Hyperplasia, Congenital	0.966667	0.0131639	0.025974	0.994473	0.798731	0.885902	0.846692	0.990973	0.913131	0.99912	0.887469	0.939034	1
313	Adrenal Medulla	0.721193	0.392944	0.508714	0.996677	0.800877	0.888107	0.884344	0.965792	0.923262	0.997817	0.93903	0.967138	1
314	Adrenal Rest Tumor	0.761905	0.110345	0.192771	0.947648	0.812259	0.869945	0.715193	0.996394	0.831362	1	0.812857	0.891378	1
320	Adrenergic Fibers	0.414894	0.0253411	0.0477648	0.984611	0.840426	0.906793	0.935198	0.92744	0.931267	0.996921	0.927305	0.960281	1
334	Aerophagy	0.933333	0.179487	0.301075	0.911079	0.569009	0.67962	0.684116	0.984186	0.806875	1	0.78913	0.874031	1
341	Affective Disorders, Psychotic	0	0	0	0.975047	0.779936	0.86655	0.778855	0.990873	0.872002	0.995433	0.86879	0.925649	1
342	Affective Symptoms	0.121905	0.00695879	0.013166	0.980949	0.558561	0.7118	0.81553	0.983992	0.891862	0.988959	0.862007	0.919724	1
343	Afferent Loop Syndrome	0.757576	0.364964	0.492611	0.965961	0.732752	0.832713	0.702722	1	0.825033	1	0.901997	0.946969	1
344	Afferent Pathways	0.258555	0.0204	0.0378163	0.964657	0.7657	0.85373	0.972981	0.923462	0.947569	0.996858	0.960816	0.977847	1
347	Afibrinogenemia	0.898678	0.215076	0.347086	0.71453	0.947882	0.814783	0.762467	0.973499	0.855084	0.99842	0.855685	0.920293	1
355	African Horse Sickness	0.812865	0.617778	0.70202	0.985184	0.964627	0.974748	0.923124	0.994838	0.957273	0.992826	0.91913	0.952063	1
357	African Swine Fever	0.725702	0.891247	0.8	0.988992	0.955563	0.971795	0.91632	0.991035	0.952044	0.99375	0.924559	0.956644	1
360	Afterimage	0.757396	0.147977	0.247582	0.967425	0.64993	0.777257	0.784382	0.986814	0.873988	0.998989	0.916953	0.955367	1
361	Agammaglobulinemia	0.867366	0.17311	0.288617	0.910426	0.647036	0.736641	0.776854	0.983202	0.867912	0.997455	0.902724	0.94713	1
370	Ageusia	0.493827	0.251572	0.333333	0.978818	0.77637	0.86499	0.642476	0.994526	0.780058	0.988542	0.79	0.873094	1
374	Aggression	0.259672	0.2678	0.263674	0.748858	0.903917	0.818715	0.824588	0.989426	0.899512	0.998996	0.916321	0.955402	1
377	Agnosia	0.653292	0.35896	0.463335	0.957022	0.656837	0.778687	0.785332	0.986936	0.874617	0.996647	0.840855	0.910516	1
378	Agonistic Behavior	0.575342	0.1174	0.195009	0.967347	0.699989	0.812135	0.938697	0.887108	0.91205	0.993767	0.791895	0.879235	1
381	Agraphia	0.60479	0.427362	0.500826	0.994711	0.778861	0.873425	0.804823	0.997887	0.890789	0.998451	0.869843	0.92807	1
382	Agricultural Workers' Diseases	1	0.000435825	0.00087127	0.990298	0.507855	0.671129	0.774844	0.982148	0.866252	0.996134	0.833522	0.905723	1
386	AIDS-Related Complex	0.615306	0.314226	0.416006	0.984894	0.929684	0.956468	0.903204	0.963038	0.932078	0.997446	0.932637	0.963275	1
387	Ainhum	0.857143	0.693878	0.766917	1	0.860769	0.92464	0.740709	0.987881	0.846411	1	0.813333	0.891981	1
400	Air Sacs	0.408759	0.12514	0.191617	0.986825	0.730781	0.83947	0.834059	0.966856	0.895339	0.994758	0.860763	0.921497	1
402	Airway Obstruction	0.386168	0.2736	0.320281	0.775571	0.904532	0.835094	0.801496	0.9862	0.884286	0.996184	0.924274	0.958671	1
405	Akinetic Mutism	0.431894	0.401235	0.416	0.961082	0.783227	0.862672	0.697535	0.995482	0.820017	1	0.777263	0.869277	1
417	Albinism	0.541485	0.386534	0.451073	0.986773	0.700251	0.819105	0.767114	0.960479	0.852895	0.997445	0.854977	0.918863	1
419	Albuminuria	0.76109	0.265826	0.394029	0.987649	0.837585	0.906422	0.964987	0.830046	0.892431	0.987542	0.860848	0.917472	1
425	Alcohol Amnestic Disorder	0.666667	0.00734619	0.0145322	0.983231	0.731134	0.83848	0.771832	0.995639	0.869476	0.997909	0.923756	0.958874	1
428	Alcohol Drinking	0.238313	0.026	0.0468849	0.992672	0.794383	0.882518	0.84221	0.980761	0.906211	0.998146	0.956304	0.976577	1
430	Alcohol Withdrawal Delirium	0.921053	0.0240881	0.0469484	0.987507	0.87658	0.928692	0.750037	0.993282	0.854623	0.99832	0.854327	0.919062	1
435	Alcoholic Intoxication	0.757842	0.0646681	0.119167	0.989885	0.749414	0.853014	0.813586	0.978899	0.888601	0.997035	0.852901	0.917387	1
437	Alcoholism	0.215544	0.2704	0.239876	0.99194	0.758703	0.859776	0.800156	0.973742	0.878442	0.998553	0.927852	0.961668	1
453	Aleutian Mink Disease	0.828571	0.213235	0.339181	0.979501	0.821929	0.893022	0.789741	0.995551	0.880362	1	0.895754	0.943508	1
471	Alkalosis	0.494009	0.492911	0.49346	0.903344	0.775333	0.818659	0.768946	0.979071	0.861315	0.998716	0.875726	0.931968	1
472	Alkalosis, Respiratory	0.454545	0.00623441	0.0123001	0.9902	0.667898	0.797046	0.743777	0.98473	0.84725	0.997876	0.898863	0.944954	1
474	Alkaptonuria	0.891353	0.581766	0.704028	1	0.737094	0.848476	0.721971	0.987153	0.833898	0.99832	0.845358	0.91284	1
505	Alopecia	0.470564	0.489232	0.479717	0.988306	0.730807	0.840245	0.771899	0.978224	0.862872	0.996646	0.829595	0.90392	1
506	Alopecia Areata	0.875874	0.752629	0.809588	0.987139	0.915005	0.949695	0.749554	0.992237	0.853914	0.998423	0.833687	0.907298	1
507	Mucinosis, Follicular	0.666667	0.0333333	0.0634921	0.99082	0.930522	0.959288	0.696773	1	0.820665	1	0.883333	0.936318	1
532	Altitude Sickness	0.886792	0.0421147	0.0804106	0.998343	0.873054	0.931491	0.943148	0.984554	0.963359	0.997321	0.853819	0.917882	1
533	Altruism	0.676996	0.152976	0.249561	0.653674	0.940289	0.771172	0.815108	0.991159	0.894519	0.981427	0.781931	0.868859	1
539	Alveolar Process	0.542595	0.0501697	0.0918469	0.978864	0.77779	0.866794	0.893136	0.985013	0.936814	0.99653	0.83918	0.908774	1
542	Alveolitis, Extrinsic Allergic	0.875	0.00300429	0.00598802	0.980984	0.86533	0.919502	0.811772	0.993817	0.893602	0.996417	0.893357	0.941249	1
550	Amblyopia	0.772228	0.650886	0.706384	0.988954	0.795347	0.881609	0.810319	0.996351	0.893718	0.996093	0.859155	0.921694	1
562	Amebiasis	0.489978	0.303518	0.37484	1	0.644214	0.783586	0.78157	0.97288	0.866768	0.998397	0.824651	0.902011	1
564	Ameloblastoma	0.869676	0.536471	0.663594	0.978891	0.7548	0.852006	0.752458	0.99243	0.855904	0.992738	0.832576	0.903938	1
565	Ameloblasts	0.657199	0.580952	0.616728	0.990537	0.874521	0.928883	0.941479	0.981445	0.960992	0.998431	0.918441	0.9561	1
567	Amelogenesis Imperfecta	0.900677	0.729433	0.806061	0.992371	0.929226	0.959711	0.731434	0.998407	0.844118	0.998593	0.823605	0.900327	1
592	Amino Acid Metabolism, Inborn Errors	1	0.000432713	0.000865052	0.751835	0.798595	0.772834	0.782543	0.987271	0.873046	0.998014	0.913747	0.953195	1
608	Renal Aminoacidurias	0	0	0	0.856851	0.717107	0.749887	0.758378	0.973819	0.852493	0.998264	0.879379	0.932943	1
647	Amnesia	0.548006	0.557895	0.552906	0.99527	0.809728	0.892937	0.845637	0.986327	0.910569	0.993297	0.878571	0.931529	1
648	Amnesia, Retrograde	0.2	0.00138122	0.00274348	0.987409	0.893118	0.937667	0.916608	0.973874	0.944115	0.990215	0.885266	0.933763	1
652	Amniotic Band Syndrome	0.843243	0.355353	0.5	0.984798	0.904031	0.942428	0.747752	0.999351	0.855168	0.990504	0.870925	0.924774	1
664	Amphibian Venoms	0	0	0	0.996264	0.628808	0.770509	0.920556	0.940646	0.930158	1	0.832479	0.905859	1
672	Amputation Stumps	0.810526	0.0695888	0.128173	0.992243	0.645622	0.782208	0.757582	0.987121	0.857224	0.996252	0.870526	0.928448	1
673	Amputation, Traumatic	0.4	0.000582072	0.00116245	0.978787	0.734429	0.839111	0.782747	0.989814	0.874139	0.992154	0.878221	0.930082	1
679	Amygdala	0.481959	0.6211	0.542754	0.970036	0.860563	0.912017	0.968268	0.962861	0.965552	0.993794	0.939286	0.965252	1
686	Amyloidosis	0.674886	0.6651	0.669957	0.998139	0.806985	0.892434	0.808283	0.985368	0.888079	0.999155	0.935244	0.965591	1
690	Amyotrophic Lateral Sclerosis	0.876999	0.713476	0.786831	0.991409	0.881503	0.933142	0.958406	0.969034	0.963679	0.996786	0.841416	0.909845	1
694	Anal Gland Neoplasms	0	0	0	0.99697	0.703847	0.824101	0.662773	0.990484	0.792082	0.99375	0.841667	0.908242	1
695	Anal Sacs	0.756757	0.235294	0.358974	0.964445	0.910379	0.936029	0.714459	0.984383	0.826544	1	0.81303	0.893867	1
699	Pain Insensitivity, Congenital	0	0	0	0.967199	0.89673	0.930526	0.702215	0.988256	0.820863	1	0.888343	0.937117	1
708	Anaplasia	0.123783	0.263314	0.168401	0.975556	0.820475	0.890835	0.881108	0.972275	0.92387	0.979003	0.839893	0.899104	1
711	Anaplasmataceae Infections	0	0	0	0.963909	0.742242	0.837865	0.753563	0.989958	0.85493	0.997222	0.894211	0.940721	1
712	Anaplasmosis	0.874327	0.514256	0.647606	0.993257	0.954651	0.973534	0.928563	0.990107	0.958226	0.995535	0.890704	0.936995	1
721	Ancrod	0.741697	0.582609	0.652597	0.996713	0.763499	0.864354	0.780379	0.989651	0.87222	1	0.900924	0.945092	1
724	Ancylostomiasis	0.364269	0.169546	0.231393	1	0.694229	0.819358	0.747015	0.994295	0.853002	0.997174	0.815338	0.8956	1
741	Anemia, Aplastic	0.727273	0.0024	0.00478421	0.970437	0.724112	0.823874	0.818963	0.984867	0.89427	0.998598	0.935672	0.965552	1
742	Anemia, Dyserythropoietic, Congenital	0	0	0	0.993358	0.900218	0.944347	0.902294	0.980124	0.938733	0.988571	0.919444	0.951429	1
743	Anemia, Hemolytic	0.4	0.0014	0.00279023	0.791102	0.929692	0.854811	0.810829	0.95762	0.878123	0.99761	0.886617	0.938187	1
744	Anemia, Hemolytic, Autoimmune	0	0	0	0.990773	0.731071	0.841229	0.763076	0.990894	0.862166	0.99724	0.898951	0.944575	1
745	Anemia, Hemolytic, Congenital	0	0	0	0.984463	0.623026	0.762653	0.749096	0.98206	0.849765	0.998322	0.895711	0.943445	1
746	Anemia, Hemolytic, Congenital Nonspherocytic	0	0	0	0.992809	0.773929	0.869762	0.78067	0.999502	0.876497	0.99826	0.909458	0.950672	1
748	Anemia, Macrocytic	1	0.000756144	0.00151114	0.802667	0.829612	0.790322	0.752965	0.96227	0.844816	0.999136	0.912177	0.952919	1
749	Anemia, Megaloblastic	0.416667	0.00438597	0.00868056	0.984218	0.760391	0.857842	0.742995	0.991327	0.84922	0.997095	0.872677	0.92989	1
750	Anemia, Myelophthisic	0	0	0	0.696322	0.914229	0.790161	0.757273	0.956022	0.844756	1	0.863628	0.925525	1
751	Anemia, Neonatal	0.166667	0.0020202	0.00399202	0.956075	0.737249	0.830453	0.74595	0.997002	0.853012	1	0.846408	0.914472	1
752	Anemia, Pernicious	0.8	0.00236967	0.00472534	0.986248	0.683758	0.807551	0.798741	0.969148	0.875723	0.999262	0.908301	0.950917	1
753	Anemia, Refractory	0.173077	0.0121951	0.0227848	0.987728	0.892184	0.937465	0.910981	0.982063	0.945116	0.996368	0.886442	0.936032	1
754	Anemia, Refractory, with Excess of Blasts	0	0	0	0.981825	0.887068	0.931821	0.931507	0.983768	0.956828	0.993975	0.918195	0.953472	1
755	Anemia, Sickle Cell	0.775	0.0031	0.0061753	0.995275	0.818072	0.898004	0.82544	0.985152	0.898239	0.998535	0.950649	0.973186	1
756	Anemia, Sideroblastic	0.333333	0.000685871	0.00136893	0.995363	0.692542	0.816735	0.737735	0.990299	0.845475	0.997727	0.882532	0.935417	1
782	Aneuploidy	0.644217	0.4519	0.531187	0.990751	0.790675	0.879466	0.95898	0.894053	0.925362	0.993394	0.866112	0.924194	1
783	Aneurysm	0.1375	0.5049	0.216139	0.986505	0.732967	0.841034	0.802174	0.982848	0.883362	0.996754	0.926575	0.959865	1
784	Aneurysm, Dissecting	0.705882	0.00124572	0.00248705	0.991356	0.910658	0.949291	0.928591	0.987171	0.956975	0.984591	0.903877	0.941125	1
785	Aneurysm, Infected	0.69697	0.0104831	0.0206556	0.99733	0.903839	0.948265	0.753665	0.995969	0.857973	0.989842	0.92219	0.953671	1
786	Anger	0.447649	0.542762	0.490638	0.98474	0.692581	0.813186	0.868189	0.982789	0.921903	0.983492	0.824535	0.893808	1
787	Angina Pectoris	0.445658	0.3469	0.390126	0.978981	0.804886	0.8834	0.872879	0.986994	0.926422	0.996369	0.960611	0.977895	1
788	Angina Pectoris, Variant	0.5	0.000573066	0.00114482	0.979939	0.912749	0.945128	0.811334	0.995362	0.893947	0.997002	0.917704	0.954974	1
789	Angina, Unstable	0.695652	0.00658075	0.0130382	0.983187	0.912007	0.946248	0.961996	0.931796	0.946641	0.987536	0.902896	0.942495	1
793	Angioid Streaks	0.696429	0.596939	0.642857	0.994315	0.796629	0.884325	0.738082	0.995601	0.84749	0.992188	0.805609	0.886737	1
794	Angiokeratoma	0.58502	0.529304	0.555769	0.993291	0.779973	0.873603	0.732254	0.991957	0.842192	1	0.780164	0.872959	1
799	Angioedema	0.760163	0.471033	0.581649	0.986488	0.775111	0.867964	0.752977	0.990284	0.855459	0.992913	0.837032	0.906688	1
819	Animal Communication	0.707317	0.0274361	0.0528233	0.959967	0.567318	0.712959	0.964519	0.855532	0.906657	0.989792	0.853117	0.914207	1
820	Animal Diseases	0.43722	0.0461429	0.083476	0.941995	0.620805	0.748314	0.737626	0.94244	0.827509	0.991693	0.786024	0.876137	1
825	Animal Structures	0	0	0	0.699565	0.831591	0.754112	0.894902	0.916576	0.905427	0.967442	0.657334	0.7746	1
839	Aniseikonia	0.798561	0.683077	0.736318	0.991032	0.825865	0.900527	0.720868	0.99738	0.836676	1	0.871212	0.927637	1
844	Ankylosis	0.517707	0.498174	0.507753	0.983754	0.667901	0.795542	0.755704	0.990347	0.857218	0.997094	0.835381	0.906882	1
850	Anomie	0.583333	0.197492	0.295082	0.951521	0.474394	0.632771	0.719341	0.991178	0.833015	0.994444	0.75131	0.845849	1
853	Anophthalmos	0.695652	0.200837	0.311688	0.987989	0.767144	0.863235	0.704253	0.986556	0.821449	0.992247	0.822083	0.896194	1
856	Anorexia Nervosa	0.862658	0.693149	0.768669	0.991995	0.863608	0.923347	0.830634	0.992141	0.904217	0.993971	0.844696	0.911331	1
857	Olfaction Disorders	0.666667	0.000935016	0.00186741	0.989978	0.776396	0.869859	0.779615	0.99071	0.87224	0.997328	0.81472	0.895535	1
858	Anovulation	0.406539	0.32667	0.362255	0.993031	0.782234	0.874903	0.937974	0.977596	0.95731	0.995447	0.895307	0.941099	1
862	Ant Venoms	0.818182	0.0471204	0.0891089	0.983666	0.927361	0.954244	0.965494	0.944352	0.954537	1	0.811842	0.892435	1
868	Anterior Compartment Syndrome	0.649351	0.111359	0.190114	0.974584	0.882779	0.926244	0.69681	0.994714	0.819349	1	0.863838	0.92525	1
869	Anterior Eye Segment	0.415385	0.0494505	0.0883797	0.980766	0.888938	0.932541	0.966209	0.957174	0.961642	0.996463	0.858222	0.920775	1
870	Anterior Horn Cells	0.211946	0.126292	0.158273	0.981638	0.866895	0.920614	0.933108	0.906109	0.919354	0.99568	0.922677	0.956798	1
874	Anthracosilicosis	0.719512	0.263982	0.386252	0.991096	0.592102	0.740625	0.714512	0.97423	0.824146	1	0.837222	0.908585	1
921	Antibody-Producing Cells	0.586694	0.0408135	0.0763179	0.931113	0.792275	0.856063	0.875186	0.989662	0.928901	0.999284	0.951974	0.974815	1
938	Antigen-Presenting Cells	0.479223	0.28495	0.357392	0.969452	0.913905	0.940858	0.965782	0.896492	0.929841	0.984923	0.919704	0.95086	1
961	Antilymphocyte Serum	0.904255	0.0765	0.141066	0.967695	0.660808	0.78524	0.855629	0.990719	0.918224	0.997294	0.935168	0.96478	1
987	Antisocial Personality Disorder	0.70181	0.105305	0.183132	0.982885	0.645568	0.779271	0.836469	0.995969	0.909266	0.990845	0.869785	0.925407	1
992	Antitoxins	0.429319	0.0290987	0.0545032	0.747975	0.864181	0.787766	0.794153	0.95167	0.86578	0.999444	0.867015	0.927389	1
997	Antivenins	0.826923	0.0194394	0.0379859	0.985241	0.762049	0.858519	0.849022	0.994746	0.915923	0.998295	0.842346	0.912205	1
999	Antlers	0.834171	0.483965	0.612546	0.996364	0.951218	0.973201	0.910127	0.916368	0.912936	0.998529	0.822017	0.897448	1
1004	Anus Diseases	0.8	0.00125786	0.00251177	0.992769	0.678204	0.805822	0.742953	0.987326	0.847836	0.997568	0.828099	0.903586	1
1005	Anus Neoplasms	1	0.000550206	0.00109981	0.990976	0.772494	0.86816	0.803378	0.98729	0.885834	0.993355	0.813353	0.891481	1
1006	Anus, Imperforate	1	0.00121951	0.00243605	0.997382	0.660541	0.794572	0.732904	0.989652	0.842066	0.996852	0.890747	0.93977	1
1008	Anxiety Disorders	0.39328	0.2025	0.267344	0.986636	0.800411	0.883795	0.866032	0.989914	0.923822	0.993161	0.942829	0.967051	1
1009	Anxiety, Castration	1	0.00278552	0.00555556	0.98938	0.688724	0.811804	0.722571	0.9992	0.838343	1	0.935794	0.965982	1
1010	Anxiety, Separation	0.307692	0.00245549	0.00487211	0.970748	0.722228	0.828154	0.741731	0.984546	0.845906	0.997467	0.862604	0.922852	1
1012	Aorta, Abdominal	0.323529	0.0011	0.00219255	0.98558	0.692992	0.813767	0.815399	0.974925	0.888041	0.998356	0.937658	0.966671	1
1013	Aorta, Thoracic	0.227273	0.0005	0.000997805	0.978702	0.789298	0.873844	0.852259	0.98623	0.914355	0.998911	0.945099	0.970823	1
1015	Aortic Arch Syndromes	0.9	0.00482833	0.00960512	0.995738	0.731888	0.843624	0.749054	0.986496	0.851501	0.997578	0.867447	0.926877	1
1016	Aortic Bodies	0.380952	0.12766	0.191235	0.992269	0.783888	0.875388	0.752971	0.980958	0.850737	1	0.807281	0.889454	1
1017	Aortic Coarctation	0.885641	0.245382	0.38429	0.980328	0.82544	0.89621	0.810487	0.983633	0.888689	0.996788	0.881632	0.934349	1
1018	Aortic Diseases	0.45509	0.0076	0.0149503	0.99224	0.730117	0.841223	0.818514	0.977346	0.890893	0.993166	0.86346	0.921794	1
1019	Aortic Rupture	0.704865	0.0996028	0.174542	0.991302	0.894598	0.940456	0.817883	0.990764	0.896048	0.993066	0.908604	0.947198	1
1020	Aortic Stenosis, Subvalvular	0.5	0.00147929	0.00294985	0.969237	0.878831	0.921745	0.783846	0.985119	0.872992	0.995799	0.899217	0.944118	1
1022	Aortic Valve Insufficiency	0.778736	0.0271	0.0523773	0.978863	0.863763	0.917679	0.876035	0.988869	0.92901	0.995038	0.922252	0.956571	1
1023	Aortic Valve Prolapse	0.356436	0.310345	0.331797	0.98279	0.926911	0.953464	0.893803	0.987635	0.937854	0.995455	0.879318	0.928335	1
1024	Aortic Valve Stenosis	0.753425	0.0605	0.112006	0.97894	0.82154	0.893344	0.853453	0.980192	0.912432	0.995215	0.93526	0.963168	1
1025	Aortitis	0.376138	0.447939	0.408911	0.983635	0.878488	0.92803	0.711991	0.982832	0.825657	0.986444	0.806353	0.881126	1
1028	Aortopulmonary Septal Defect	0.479167	0.127072	0.200873	0.98636	0.949252	0.967165	0.78506	0.988557	0.874037	1	0.803626	0.888352	1
1030	Apamin	0.64101	0.853279	0.732068	0.985556	0.941726	0.963063	0.953095	0.94636	0.949656	0.991024	0.916497	0.950154	1
1035	Aphakia	0.204856	0.410334	0.273279	0.992055	0.859458	0.9209	0.782694	0.994996	0.875624	0.996694	0.8615	0.923278	1
1036	Aphakia, Postcataract	0	0	0	0.991818	0.846838	0.913562	0.79323	0.996657	0.883279	0.997268	0.874477	0.930705	1
1037	Aphasia	0.622105	0.508245	0.559441	0.989593	0.725515	0.837109	0.813277	0.985498	0.891136	0.996401	0.860664	0.922698	1
1039	Aphasia, Broca	0.166667	0.000811688	0.00161551	0.969577	0.871412	0.91753	0.943707	0.967746	0.955488	0.997099	0.888747	0.938466	1
1041	Aphasia, Wernicke	0.5	0.00396301	0.0078637	0.964576	0.887529	0.924146	0.906963	0.988339	0.945659	0.997152	0.896531	0.943	1
1044	Aphonia	0.405	0.361607	0.382075	0.991621	0.599216	0.74482	0.69403	1	0.818971	1	0.698874	0.814583	1
1050	Apocrine Glands	0.462046	0.191257	0.270531	0.985205	0.892151	0.936296	0.922463	0.97896	0.949657	0.985361	0.85577	0.914049	1
1063	Appendiceal Neoplasms	0.925	0.0200108	0.0391742	0.995768	0.861799	0.923911	0.739674	0.992782	0.847666	0.988777	0.859711	0.917507	1
1064	Appendicitis	0.728152	0.6249	0.672586	0.992416	0.737931	0.846443	0.799297	0.98289	0.881629	0.998571	0.926853	0.960305	1
1066	Appetite	0.299611	0.487874	0.371239	0.963623	0.693386	0.806323	0.900646	0.940634	0.920156	0.991389	0.824226	0.897373	1
1068	Eating Disorders	0.544772	0.362886	0.435605	0.975391	0.691481	0.806428	0.83797	0.950799	0.890801	0.992931	0.8268	0.899179	1
1069	Appetite Regulation	0.37247	0.0580808	0.100492	0.975403	0.819676	0.890724	0.947572	0.877137	0.91092	0.995304	0.871871	0.92871	1
1070	Appetitive Behavior	0.34375	0.0198341	0.0375043	0.96342	0.710233	0.81752	0.962136	0.914935	0.9379	0.992123	0.861403	0.920276	1
1072	Apraxias	0.692308	0.0138107	0.0270812	0.973052	0.754305	0.849734	0.800628	0.987083	0.884101	0.987835	0.852592	0.914034	1
1076	Aptitude	0.208183	0.0729958	0.108091	0.956386	0.700396	0.808567	0.828276	0.992904	0.903041	0.98781	0.834802	0.90245	1
1077	Aptitude Tests	0.734694	0.0261059	0.0504202	0.969591	0.486193	0.647194	0.748125	0.988286	0.851534	0.997675	0.838457	0.909451	1
1078	APUD Cells	0.59116	0.191071	0.288799	0.994683	0.756821	0.859232	0.767646	0.986644	0.863059	0.996667	0.917738	0.954714	1
1079	Apudoma	0.727941	0.225513	0.344348	0.982716	0.736865	0.841932	0.719749	0.995894	0.83537	0.998837	0.917315	0.954914	1
1098	Arachnidism	0.962963	0.0764144	0.141593	0.921026	0.821525	0.866942	0.728522	0.993053	0.840384	0.991608	0.792573	0.879545	1
1099	Arachnoid	0.31654	0.456065	0.373704	0.973683	0.631375	0.76582	0.769543	0.976874	0.860872	0.998074	0.862436	0.923679	1
1100	Arachnoiditis	0.65332	0.564557	0.605704	0.987091	0.676078	0.802395	0.730159	0.990407	0.840481	0.998282	0.804301	0.887972	1
1102	Arbovirus Infections	0.794118	0.0761851	0.139032	0.977523	0.719404	0.828767	0.771338	0.990977	0.867398	0.99775	0.849196	0.915326	1
1111	Arcuate Nucleus	0.533184	0.72113	0.613076	0.986773	0.935826	0.960616	0.963565	0.937174	0.950176	0.994502	0.914831	0.951108	1
1112	Arcus Senilis	0.732143	0.222826	0.341667	0.944962	0.730218	0.819531	0.687369	0.979581	0.807358	1	0.830526	0.903538	1
1117	Arenaviridae Infections	0	0	0	0.96889	0.875166	0.919394	0.895923	0.86556	0.879507	0.979313	0.689193	0.804786	1
1129	Argyria	0.946078	0.557803	0.701818	0.992058	0.848155	0.914066	0.714129	0.970679	0.822551	0.998387	0.765672	0.861237	1
1133	Bones of Upper Extremity	0	0	0	0.968823	0.745065	0.839875	0.850575	0.919276	0.88278	0.964066	0.664231	0.779576	1
1134	Arm Injuries	0.789474	0.00685871	0.0135993	0.968603	0.654667	0.781108	0.76097	0.988195	0.859767	0.992533	0.854089	0.917142	1
1143	Arousal	0.155132	0.1661	0.160429	0.977587	0.556938	0.709599	0.879238	0.984583	0.928918	0.994568	0.957416	0.975259	1
1145	Arrhythmias, Cardiac	0.130435	0.0006	0.00119451	0.905338	0.747034	0.808182	0.843919	0.988835	0.910633	0.994918	0.935713	0.964174	1
1146	Arrhythmia, Sinus	0	0	0	0.959991	0.727578	0.827701	0.768335	0.991584	0.865707	0.995128	0.904136	0.946757	1
1155	Art Therapy	0.778598	0.243649	0.371152	0.963296	0.685788	0.799229	0.702964	0.995548	0.823857	0.995284	0.696495	0.815086	1
1157	Arterial Occlusive Diseases	0.584906	0.0155	0.0301997	0.908494	0.770179	0.82434	0.824787	0.986522	0.898425	0.987462	0.933154	0.958888	1
1159	Arterio-Arterial Fistula	1	0.0029985	0.00597907	0.976862	0.921479	0.948338	0.795962	0.990924	0.88257	0.989202	0.851859	0.911598	1
1160	Arterioles	0.467505	0.615938	0.531553	0.976327	0.851379	0.909573	0.946416	0.86382	0.903214	0.992033	0.898619	0.942113	1
1161	Arteriosclerosis	0.161435	0.0828	0.109459	0.981726	0.641624	0.776029	0.839902	0.985224	0.906764	0.998587	0.929809	0.962121	1
1162	Arteriosclerosis Obliterans	0.877372	0.165565	0.278563	0.737027	0.934138	0.823926	0.768872	0.975358	0.859833	0.999091	0.88151	0.935941	1
1164	Arteriovenous Fistula	0.618372	0.3009	0.404816	0.986825	0.770798	0.865513	0.807197	0.984057	0.886871	0.997013	0.910437	0.950963	1
1165	Arteriovenous Malformations	0.336667	0.241668	0.281365	0.975246	0.736426	0.839143	0.773584	0.989131	0.868158	0.993762	0.885611	0.935436	1
1167	Arteritis	0.282377	0.427163	0.339998	0.775018	0.892559	0.829631	0.76151	0.945988	0.843705	0.998235	0.8295	0.90404	1
1168	Arthritis	0.0782244	0.4416	0.132906	0.785033	0.923627	0.848698	0.804274	0.971913	0.880179	0.998547	0.90959	0.951663	1
1169	Arthritis, Experimental	0.565217	0.00262203	0.00521983	0.98763	0.935402	0.960803	0.952701	0.924803	0.938536	0.991164	0.921667	0.954673	1
1170	Arthritis, Infectious	0.428571	0.000750845	0.00149906	0.988059	0.776177	0.869385	0.783915	0.987797	0.874116	0.99754	0.875038	0.931351	1
1171	Arthritis, Juvenile Rheumatoid	0.770492	0.00667709	0.0132394	0.992087	0.835581	0.907106	0.819641	0.990195	0.896869	0.995961	0.878725	0.931673	1
1172	Arthritis, Rheumatoid	0.203922	0.0052	0.0101414	0.994191	0.787975	0.879146	0.829903	0.985963	0.901214	0.998241	0.947032	0.971484	1
1176	Arthrogryposis	0.741333	0.685292	0.712212	0.978747	0.816944	0.890489	0.738539	0.986751	0.84476	0.996108	0.852394	0.91711	1
1177	Arthropathy, Neurogenic	0	0	0	0.989503	0.766556	0.863603	0.709854	0.989729	0.826706	0.996028	0.800132	0.885361	1
1180	Arthropod Venoms	0.4375	0.0101449	0.01983	0.989858	0.790809	0.879038	0.835355	0.988146	0.905088	0.997837	0.806686	0.887677	1
1184	Articulation Disorders	0.438095	0.0390824	0.0717629	0.989863	0.888901	0.93655	0.942205	0.965882	0.953836	0.992348	0.878957	0.930758	1
1195	Asbestosis	0.816364	0.363857	0.503363	0.989471	0.8558	0.917732	0.792479	0.993036	0.881469	0.997975	0.850687	0.917144	1
1196	Ascariasis	0.882576	0.299743	0.447503	0.887271	0.784914	0.813349	0.77972	0.986451	0.870949	0.995508	0.801242	0.885399	1
1198	Ascaridiasis	0.458824	0.317073	0.375	0.991511	0.634832	0.773421	0.694207	0.993899	0.817262	1	0.71675	0.833122	1
1201	Ascites	0.285863	0.6323	0.393723	0.995186	0.721868	0.836762	0.805289	0.962292	0.876814	0.999208	0.89757	0.944607	1
1202	Ascitic Fluid	0.466062	0.1181	0.188447	0.985712	0.746332	0.849467	0.85691	0.980371	0.914488	0.999474	0.946051	0.971286	1
1206	Ascorbic Acid Deficiency	0.819742	0.112951	0.198545	0.992066	0.761528	0.861589	0.772789	0.98215	0.86493	0.999052	0.896407	0.943998	1
1228	Aspergillosis	0.7327	0.516307	0.605758	0.997142	0.838995	0.911254	0.805266	0.98901	0.887722	0.997187	0.854369	0.918495	1
1229	Aspergillosis, Allergic Bronchopulmonary	0.909091	0.0374532	0.0719424	0.985534	0.880915	0.930114	0.893791	0.990262	0.939309	0.997238	0.86436	0.923326	1
1237	Asphyxia	0.225744	0.357437	0.276721	0.752855	0.827708	0.77858	0.755176	0.979412	0.852763	0.993521	0.776324	0.870223	1
1238	Asphyxia Neonatorum	0.901887	0.0387924	0.0743853	0.989689	0.668025	0.797638	0.803813	0.986134	0.885673	0.998232	0.856761	0.920572	1
1240	Aspirations (Psychology)	0	0	0	0.953383	0.650961	0.772245	0.82783	0.972724	0.893346	0.994647	0.795303	0.88098	1
1242	Assertiveness	0.529132	0.314044	0.394154	0.971781	0.67621	0.797236	0.758015	0.999791	0.862133	0.983979	0.752328	0.849984	1
1245	Association Learning	0.470588	0.00806723	0.0158625	0.982561	0.843163	0.907532	0.970373	0.947806	0.958951	0.981202	0.860009	0.912983	1
1247	Asthenia	0.202627	0.267547	0.230605	0.758172	0.755752	0.738824	0.694472	0.922926	0.792364	0.997016	0.737691	0.846299	1
1248	Asthenopia	0.789954	0.274168	0.407059	0.970011	0.70194	0.814271	0.747044	1	0.854949	0.997666	0.847713	0.914268	1
1249	Asthma	0.171919	0.6574	0.27256	0.992509	0.781062	0.87416	0.831322	0.98478	0.90156	0.996638	0.93173	0.962235	1
1250	Asthma, Exercise-Induced	0.846154	0.0180822	0.0354077	0.988022	0.951514	0.969417	0.975672	0.979197	0.9774	0.998701	0.898888	0.94539	1
1251	Astigmatism	0.702317	0.673504	0.687609	0.993568	0.857456	0.920491	0.986116	0.985915	0.986013	0.997638	0.867384	0.926827	1
1253	Astrocytes	0.471791	0.6966	0.562568	0.975294	0.894055	0.932903	0.942068	0.91772	0.92973	0.994714	0.979856	0.986785	1
1254	Astrocytoma	0.66582	0.3668	0.473016	0.95842	0.767262	0.852242	0.908827	0.962927	0.93508	0.995357	0.899863	0.944594	1
1260	Ataxia Telangiectasia	0.772836	0.36884	0.499358	0.990727	0.801626	0.886142	0.892163	0.979064	0.933498	0.997256	0.910741	0.951024	1
1264	Athetosis	0.563218	0.16	0.249205	0.975387	0.648483	0.778919	0.727098	0.980504	0.834846	0.997646	0.877873	0.9331	1
1265	Athletic Injuries	0.733766	0.0226	0.0438494	0.979278	0.651047	0.782102	0.806844	0.991936	0.889854	0.996681	0.911124	0.951145	1
1268	Atlanto-Axial Joint	0.568627	0.0342385	0.064588	0.990713	0.889845	0.937542	0.950412	0.989222	0.969396	0.995918	0.865614	0.924504	1
1284	Atrophy	0.115535	0.4419	0.183179	0.793121	0.855859	0.822986	0.81049	0.969806	0.883007	0.998909	0.904743	0.94912	1
1288	Attention	0.029978	0.2532	0.0536089	0.974004	0.655645	0.783564	0.943593	0.981835	0.962322	0.989988	0.967182	0.978038	1
1289	Attention Deficit Disorder with Hyperactivity	0.915254	0.0162	0.0318365	0.967236	0.858473	0.909608	0.943813	0.969604	0.956519	0.993401	0.916567	0.952857	1
1291	Attitude of Health Personnel	0.4	0.0004	0.000799201	0.762073	0.814887	0.783268	0.801369	0.992439	0.886718	0.995458	0.889162	0.93851	1
1292	Attitude to Computers	1	0.00138026	0.00275672	0.885054	0.744823	0.805686	0.910518	0.983893	0.945769	0.97005	0.828558	0.891406	1
1293	Attitude to Death	0.782609	0.0018	0.00359174	0.829003	0.840428	0.830812	0.807744	0.997647	0.892702	0.995161	0.846732	0.914057	1
1294	Attitude to Health	0.37931	0.0011	0.00219364	0.680228	0.96999	0.799665	0.80786	0.99267	0.890761	0.996418	0.902043	0.945853	1
1303	Auditory Cortex	0.829828	0.50865	0.630705	0.982862	0.900012	0.939601	0.978585	0.942833	0.960366	0.991294	0.878969	0.928596	1
1304	Auditory Diseases, Central	0	0	0	0.992944	0.861695	0.922262	0.877068	0.926153	0.899685	1	0.827699	0.900988	1
1305	Auditory Fatigue	0.268908	0.0896359	0.134454	0.979615	0.885038	0.929832	0.988203	0.981062	0.984574	1	0.940476	0.968259	1
1306	Auditory Pathways	0.475819	0.0560353	0.100263	0.988345	0.860403	0.919918	0.975697	0.911296	0.942388	0.992787	0.905678	0.946509	1
1307	Auditory Perception	0.243682	0.0135	0.0255827	0.992649	0.605239	0.751972	0.853669	0.992841	0.917994	0.999269	0.931365	0.96297	1
1308	Auditory Perceptual Disorders	0.5	0.00578871	0.0114449	0.991777	0.833872	0.905863	0.947906	0.918316	0.932656	0.99662	0.826762	0.900598	1
1309	Auditory Threshold	0.61991	0.0274	0.0524804	0.993952	0.831138	0.905275	0.980282	0.983408	0.98184	0.997634	0.929837	0.961878	1
1318	Authoritarianism	0.764205	0.141356	0.238581	0.977515	0.544581	0.699128	0.75028	0.997987	0.856563	0.99632	0.845696	0.912441	1
1321	Autistic Disorder	0.846041	0.0577	0.108032	0.973904	0.901301	0.936192	0.896101	0.987231	0.939444	0.995848	0.850555	0.916615	1
1326	Autogenic Training	0.818947	0.410771	0.547117	0.942615	0.674858	0.779913	0.743151	0.990109	0.848981	0.997963	0.863815	0.925203	1
1327	Autoimmune Diseases	0.136732	0.1062	0.119547	0.983281	0.647677	0.780937	0.832671	0.985134	0.902501	0.996416	0.934178	0.96387	1
1329	Autolysis	0.399538	0.39229	0.395881	0.787426	0.739148	0.743389	0.75069	0.943325	0.835977	0.998458	0.832824	0.906439	1
1332	Automatism	0.336694	0.164532	0.221046	0.989966	0.613792	0.757512	0.768947	0.993093	0.866662	0.990092	0.821215	0.89377	1
1338	Autonomic Fibers, Postganglionic	0	0	0	0.984688	0.7223	0.83315	0.847573	0.984362	0.910644	0.999502	0.93001	0.962689	1
1339	Autonomic Fibers, Preganglionic	0	0	0	0.992142	0.859854	0.921191	0.963832	0.957435	0.96051	0.997663	0.924124	0.958268	1
1342	Autonomic Nervous System Diseases	1	0.00029634	0.000592505	0.986346	0.736803	0.843343	0.831058	0.972427	0.896162	0.995134	0.83241	0.903177	1
1346	Autosuggestion	0.230769	0.0168539	0.0314136	0.916826	0.56607	0.684066	0.712667	0.969536	0.820527	1	0.858399	0.921595	1
1348	Aversive Therapy	0.615385	0.0204866	0.039653	0.935531	0.63206	0.74484	0.733533	0.984342	0.840482	0.99785	0.90161	0.946454	1
1353	Avian Leukosis	0.470054	0.246667	0.323548	0.998328	0.844045	0.91463	0.795415	0.995464	0.884144	1	0.932038	0.963722	1
1357	Sarcoma, Avian	0	0	0	0.984699	0.797918	0.880935	0.783691	0.986873	0.873444	1	0.926644	0.961248	1
1361	Avitaminosis	0.147287	0.021902	0.0381335	0.718475	0.941228	0.814883	0.733654	0.974646	0.837072	0.997511	0.835755	0.908436	1
1362	Avoidance Learning	0.588085	0.0691	0.123669	0.979944	0.788584	0.873787	0.880499	0.987515	0.930936	0.997436	0.961462	0.978991	1
1364	Awareness	0.16659	0.479816	0.247313	0.982741	0.613768	0.755543	0.910784	0.91257	0.911665	0.956386	0.762555	0.845869	1
1369	Axons	0.159493	0.4747	0.238765	0.990064	0.795382	0.882094	0.965866	0.93694	0.951178	0.993201	0.968061	0.979375	1
1402	B-Lymphocytes	0.215385	0.0462	0.0760807	0.963578	0.784084	0.864476	0.904981	0.974534	0.938459	0.996596	0.958853	0.976929	1
1404	Babesiosis	0.908582	0.362756	0.518499	0.994168	0.900532	0.944997	0.866933	0.994399	0.92618	0.996303	0.909761	0.950298	1
1405	Reflex, Babinski	0.666667	0.00775194	0.0153257	0.990506	0.785817	0.876166	0.670222	0.980351	0.795687	1	0.756385	0.854241	1
1424	Bacterial Infections	0.109782	0.0615	0.078836	0.764182	0.858047	0.808386	0.806821	0.970356	0.881044	0.996272	0.911203	0.951149	1
1437	Bacteriuria	0.811278	0.436167	0.567324	0.984152	0.806418	0.886438	0.808509	0.990987	0.890474	0.999174	0.928167	0.961934	1
1442	Bacteroides Infections	0.928571	0.0232558	0.0453752	0.997667	0.784552	0.87829	0.776519	0.986728	0.869015	0.99689	0.902651	0.946012	1
1446	Balanitis	0.732394	0.443812	0.552702	0.996123	0.632568	0.773629	0.728372	0.98762	0.838302	0.998357	0.799929	0.885909	1
1447	Balantidiasis	0.930435	0.39777	0.557292	0.937266	0.85143	0.891973	0.714566	0.945651	0.813604	1	0.697251	0.814616	1
1449	Balkan Nephropathy	0.596491	0.215873	0.317016	0.992888	0.900954	0.944528	0.928203	0.934237	0.930947	0.997826	0.832379	0.903935	1
1471	Barrett Esophagus	0.83693	0.0774523	0.141783	0.99274	0.941504	0.96644	0.968775	0.959585	0.964136	0.992991	0.834909	0.905825	1
1472	Bartholin's Glands	0.843137	0.0886598	0.160448	0.989529	0.821494	0.897306	0.717645	0.987147	0.830827	1	0.830366	0.902612	1
1474	Bartonella Infections	0.764706	0.0732394	0.133676	0.986912	0.776743	0.868822	0.885913	0.949989	0.916468	0.98607	0.859521	0.917221	1
1477	Bartter Syndrome	0.621083	0.19292	0.294396	0.986477	0.872781	0.926045	0.772019	0.996073	0.869633	0.997026	0.914037	0.953155	1
1478	Basal Cell Nevus Syndrome	0.613281	0.188475	0.288338	0.979136	0.898807	0.937179	0.750078	0.996469	0.855536	0.99623	0.884816	0.936325	1
1480	Basal Ganglia Diseases	0.342857	0.00284495	0.00564308	0.980951	0.713139	0.825815	0.815133	0.985861	0.892347	0.996253	0.864351	0.924326	1
1485	Basement Membrane	0.265217	0.4061	0.320875	0.785711	0.875436	0.811638	0.873471	0.988585	0.927458	0.999486	0.964715	0.981235	1
1489	Basilar Membrane	0.494863	0.576846	0.532719	0.997755	0.901752	0.947304	0.975202	0.951967	0.963354	0.997113	0.940618	0.967295	1
1496	Batrachotoxins	0.666667	0.00980392	0.0193237	0.985438	0.901908	0.941717	0.958946	0.943465	0.950949	0.99878	0.963994	0.980345	1
1502	Beak	0.353383	0.511983	0.418149	0.986191	0.72745	0.836978	0.949799	0.931505	0.940437	1	0.7543	0.853193	1
1504	Beauty	0.286391	0.263043	0.274221	0.990451	0.693522	0.815416	0.851299	0.944501	0.895379	0.989199	0.745065	0.845678	1
1514	Bee Venoms	0.65625	0.0110236	0.021683	0.996954	0.855897	0.921014	0.910595	0.96607	0.93749	0.997744	0.869155	0.927808	1
1521	Behavior Therapy	0.38029	0.0656	0.111898	0.971379	0.612193	0.751033	0.815547	0.993304	0.895683	0.998465	0.930714	0.962815	1
1522	Behavior, Animal	0.0555556	0.0001	0.000199641	0.954216	0.668287	0.785949	0.905664	0.965668	0.934695	0.994896	0.95641	0.974995	1
1523	Mental Disorders	0.0484763	0.0342	0.0401055	0.981872	0.626764	0.765106	0.79835	0.980061	0.879918	0.99856	0.915297	0.954336	1
1524	Behavioral Medicine	0.390501	0.175563	0.242226	0.940199	0.885777	0.91181	0.784162	0.985273	0.873217	0.965889	0.867384	0.911217	1
1525	Behavioral Sciences	0.377143	0.124177	0.186837	0.973913	0.637117	0.770146	0.719762	0.982269	0.830698	0.992129	0.824844	0.897757	1
1527	Behaviorism	0.576923	0.204082	0.301508	0.966671	0.498282	0.656935	0.69378	0.9855	0.813866	1	0.833636	0.906655	1
1528	Behcet Syndrome	1	0.0061157	0.0121571	0.996383	0.892935	0.941809	0.801226	0.992741	0.886741	0.99013	0.857939	0.91848	1
1538	Bender-Gestalt Test	0.725664	0.135537	0.228412	0.970598	0.672123	0.786102	0.755429	0.989745	0.856697	0.99886	0.92771	0.96095	1
1602	Beriberi	0.887906	0.546279	0.676404	0.997333	0.707608	0.827454	0.740725	0.983729	0.844883	1	0.809227	0.890578	1
1606	Bernard-Soulier Syndrome	0.622159	0.657658	0.639416	0.98838	0.957297	0.972446	0.968069	0.950389	0.95897	1	0.893342	0.940993	1
1607	Berylliosis	0.697143	0.196141	0.306148	0.990977	0.876075	0.929782	0.757496	0.988076	0.857239	0.996857	0.860347	0.922191	1
1638	Bibliotherapy	0.819767	0.544402	0.654292	0.95051	0.703069	0.807293	0.706096	0.998958	0.826983	1	0.852692	0.919166	1
1646	Bile	0.134875	0.6206	0.221591	0.978066	0.776102	0.865451	0.867573	0.9857	0.922868	0.998222	0.947606	0.971708	1
1648	Bile Canaliculi	0.351097	0.293963	0.32	0.98205	0.951381	0.966445	0.931909	0.917373	0.924507	0.997402	0.925556	0.959182	1
1649	Bile Duct Diseases	0.3	0.0128586	0.0246601	0.989934	0.801576	0.885826	0.825465	0.978604	0.895468	0.995248	0.88399	0.93492	1
1650	Bile Duct Neoplasms	0.727273	0.00201893	0.00402668	0.986836	0.766691	0.862657	0.893931	0.976265	0.933271	0.991286	0.85823	0.918741	1
1651	Cholestasis, Extrahepatic	0.25	0.00070922	0.00141443	0.992552	0.858586	0.920692	0.825542	0.993312	0.901639	0.997445	0.903945	0.947869	1
1652	Bile Ducts	0.27333	0.208932	0.236831	0.974723	0.822148	0.891943	0.848997	0.981065	0.910251	0.997477	0.880754	0.93403	1
1653	Bile Ducts, Intrahepatic	0.714286	0.000764059	0.00152648	0.986472	0.827122	0.899739	0.904719	0.979699	0.9407	0.993126	0.844829	0.910911	1
1655	Bile Reflux	0.403704	0.353323	0.376837	0.991553	0.89017	0.938054	0.918461	0.987422	0.951596	0.993753	0.896947	0.941729	1
1656	Biliary Atresia	0.61165	0.786606	0.688183	0.976749	0.946544	0.961308	0.935891	0.959992	0.947753	0.995628	0.892591	0.940168	1
1657	Biliary Dyskinesia	0.594262	0.171192	0.265811	0.753318	0.933199	0.833471	0.73267	0.991588	0.842533	1	0.83494	0.907516	1
1658	Biliary Fistula	0.59366	0.13381	0.218394	0.990935	0.767414	0.864935	0.757424	0.988372	0.857595	0.998415	0.85846	0.920303	1
1660	Biliary Tract Diseases	0.713733	0.0369	0.0701721	0.792932	0.95227	0.865316	0.806985	0.971503	0.88163	0.996539	0.892902	0.941203	1
1661	Biliary Tract Neoplasms	0.592593	0.00867679	0.0171032	0.994399	0.848438	0.915585	0.91405	0.947524	0.930385	0.989774	0.835889	0.903973	1
1675	Bioethics	0.773805	0.355525	0.487204	0.997082	0.644009	0.782537	0.78299	0.994992	0.87634	0.99696	0.838107	0.908681	1
1676	Biofeedback (Psychology)	0	0	0	0.98732	0.761401	0.859707	0.858951	0.98286	0.91672	0.99696	0.838107	0.908681	1
1689	Biological Psychiatry	0.455587	0.223944	0.300283	0.981735	0.695051	0.81354	0.70054	0.989848	0.820201	0.996273	0.805343	0.888215	1
1714	Bipolar Disorder	0.0897948	0.0337	0.0490075	0.989074	0.716077	0.83071	0.822055	0.994784	0.900194	0.998632	0.943633	0.969891	1
1715	Bird Diseases	0.666667	0.000306701	0.000613121	0.986949	0.726785	0.837098	0.821897	0.978821	0.893471	0.994499	0.873864	0.929258	1
1716	Bird Fancier's Lung	0.756757	0.124169	0.213333	0.990863	0.871798	0.92733	0.738953	0.996118	0.848078	1	0.883986	0.936231	1
1720	Birth Injuries	0.771318	0.0500251	0.0939566	0.728963	0.8764	0.795857	0.757167	0.982898	0.855361	0.998077	0.815726	0.896599	1
1721	Birth Intervals	0.776596	0.121363	0.209921	0.965424	0.732424	0.832805	0.783471	0.993871	0.876091	0.992551	0.890563	0.937822	1
1722	Birth Order	0.710593	0.345494	0.464934	0.970165	0.653625	0.780994	0.780312	0.99451	0.874452	0.995033	0.911612	0.950976	1
1724	Birth Weight	0.151632	0.2397	0.185756	0.777693	0.899578	0.834187	0.845887	0.989701	0.912149	0.995371	0.9665	0.980512	1
1727	Bisexuality	0.444444	0.0457556	0.0829694	0.984984	0.913225	0.947724	0.941382	0.93363	0.937421	0.979612	0.864645	0.917099	1
1733	Bites and Stings	0.543689	0.010594	0.0207831	0.878702	0.679394	0.765894	0.749821	0.975744	0.847977	0.995412	0.759794	0.855727	1
1734	Bites, Human	0.428571	0.00373599	0.00740741	0.993099	0.759079	0.860153	0.713964	0.993962	0.830645	0.997709	0.830073	0.90326	1
1743	Urinary Bladder	0.216971	0.2355	0.225856	0.988207	0.841709	0.909076	0.855193	0.976627	0.91187	0.998713	0.950012	0.973491	1
1744	Urinary Bladder Calculi	0.75	0.00967742	0.0191083	0.984765	0.759591	0.857599	0.742078	0.989851	0.848198	0.997754	0.868491	0.927509	1
1745	Urinary Bladder Diseases	0.8	0.000476701	0.000952835	0.986041	0.802486	0.884839	0.788052	0.970142	0.869662	0.995208	0.850867	0.916252	1
1746	Bladder Exstrophy	0.891963	0.455892	0.603387	0.985547	0.870166	0.924211	0.792866	0.99626	0.882877	0.997035	0.858665	0.92184	1
1747	Urinary Bladder Fistula	0.666667	0.00134409	0.00268276	0.98776	0.816236	0.893699	0.722964	0.994406	0.837189	0.996648	0.860694	0.920169	1
1748	Urinary Bladder Neck Obstruction	0	0	0	0.983729	0.89438	0.936918	0.932575	0.986885	0.958944	0.997205	0.911402	0.951569	1
1749	Urinary Bladder Neoplasms	0.75	0.0015	0.00299401	0.962966	0.896264	0.928416	0.854353	0.977728	0.911872	0.998035	0.947063	0.971732	1
1750	Urinary Bladder, Neurogenic	1	0.000176866	0.000353669	0.977739	0.864622	0.917702	0.823384	0.989585	0.898839	0.997325	0.89352	0.942071	1
1752	Blast Crisis	0.49636	0.371287	0.424809	0.987626	0.9302	0.958038	0.951392	0.967846	0.959507	0.997638	0.91568	0.954426	1
1753	Blast Injuries	0.857143	0.10284	0.183647	0.975857	0.627089	0.763287	0.740098	0.987862	0.846164	0.993781	0.809423	0.890933	1
1756	Blastoderm	0.519868	0.568841	0.543253	0.993498	0.870852	0.928058	0.954287	0.954541	0.954282	0.995957	0.931428	0.961611	1
1757	Blastomeres	0.50142	0.562998	0.530428	0.988177	0.879928	0.930837	0.958635	0.911162	0.934245	0.994543	0.913228	0.95109	1
1759	Blastomycosis	0.873067	0.624136	0.727908	0.999274	0.750834	0.857386	0.749499	0.988572	0.852562	0.998147	0.845491	0.91441	1
1762	Blepharitis	0.6098	0.380521	0.468619	0.973942	0.725003	0.831041	0.717467	0.992041	0.832641	0.997839	0.824328	0.900285	1
1763	Blepharoptosis	0.695965	0.128663	0.217176	0.993369	0.647029	0.783448	0.748458	0.978148	0.847976	0.995526	0.832654	0.90536	1
1764	Blepharospasm	0.669299	0.730603	0.698609	0.99759	0.900004	0.946217	0.768987	0.99121	0.865701	0.997994	0.868753	0.92573	1
1765	Blind Loop Syndrome	0.661417	0.253776	0.366812	0.951427	0.709574	0.812083	0.740181	0.9982	0.849713	1	0.897576	0.945033	1
1766	Blindness	0.335744	0.3389	0.337315	0.785145	0.887945	0.833344	0.788341	0.974747	0.87168	0.998121	0.887878	0.938944	1
1767	Blinking	0.501247	0.126098	0.201504	0.988516	0.805648	0.887737	0.945071	0.927292	0.936076	0.991687	0.873818	0.9278	1
1773	Blood Cells	0.0836035	0.212202	0.119949	0.939735	0.690074	0.795765	0.820439	0.924327	0.869279	0.995536	0.814575	0.893591	1
1778	Blood Coagulation Disorders	0.667752	0.0205	0.0397788	0.777094	0.882801	0.826564	0.803452	0.973805	0.880449	0.998393	0.888728	0.939467	1
1787	Blood Group Incompatibility	0.619512	0.0262831	0.0504268	0.827997	0.788512	0.785444	0.780647	0.989506	0.872728	0.997995	0.83335	0.906234	1
1791	Blood Platelet Disorders	1	0.00602591	0.0119796	0.771632	0.917052	0.829128	0.763755	0.978746	0.857949	0.99859	0.882333	0.93591	1
1792	Blood Platelets	0.34792	0.0644	0.108683	0.994302	0.811638	0.893712	0.870702	0.973009	0.919008	0.998939	0.96209	0.980028	1
1796	Blood Protein Disorders	0.666667	0.00668209	0.0132316	0.758075	0.893306	0.819983	0.770189	0.947252	0.849552	1	0.897956	0.94557	1
1808	Blood Vessels	0.0626943	0.1371	0.0860424	0.789159	0.886115	0.83458	0.812564	0.956338	0.878587	0.999261	0.905992	0.949625	1
1813	Blood-Retinal Barrier	0.539749	0.518767	0.52905	0.984156	0.912764	0.947077	0.94525	0.93856	0.941808	0.997243	0.901003	0.945362	1
1814	Blood-Testis Barrier	0.45	0.548387	0.494346	0.983644	0.918808	0.949948	0.89581	0.857189	0.875677	1	0.859577	0.920112	1
1816	Bloom Syndrome	0.767273	0.366319	0.495887	0.983999	0.906661	0.943602	0.91945	0.947813	0.933184	0.990216	0.930492	0.958494	1
1819	Bluetongue	0.805068	0.881537	0.841569	0.986849	0.925586	0.955146	0.946897	0.996259	0.970841	0.992009	0.846812	0.911539	1
1821	Blushing	0.592357	0.584906	0.588608	0.90623	0.74606	0.809436	0.674394	0.99625	0.803741	1	0.794583	0.882143	1
1825	Body Fluid Compartments	0.335664	0.0535117	0.0923077	0.954221	0.758539	0.845107	0.897186	0.84075	0.867935	0.996983	0.897814	0.943499	1
1826	Body Fluids	0.273554	0.0993	0.145708	0.952782	0.687961	0.794316	0.82254	0.943894	0.879039	0.998774	0.928447	0.962125	1
1828	Body Image	0.748317	0.265414	0.391847	0.959644	0.670345	0.789173	0.872374	0.990616	0.927721	0.991034	0.820729	0.896947	1
1834	Body Water	0.605898	0.1356	0.221605	0.949075	0.796795	0.86627	0.929896	0.906742	0.918161	0.998136	0.947002	0.971636	1
1841	Bonding, Human-Pet	0	0	0	0.964116	0.699014	0.810367	0.763723	0.98957	0.861945	0.994857	0.76858	0.865337	1
1842	Bone and Bones	0.333333	0.0004	0.000799041	0.980899	0.76074	0.856895	0.852455	0.968465	0.906756	0.997067	0.938795	0.966751	1
1844	Bone Conduction	0.619687	0.275348	0.38128	0.976739	0.856519	0.912655	0.868311	0.990665	0.925387	0.999202	0.862409	0.924322	1
1845	Bone Cysts	0.67243	0.206064	0.315457	0.985076	0.763252	0.86006	0.748207	0.987557	0.851334	0.997619	0.879083	0.933897	1
1847	Bone Diseases	0.168685	0.0195	0.0349588	0.802604	0.870987	0.835392	0.798325	0.953069	0.868855	0.999802	0.893353	0.943229	1
1848	Bone Diseases, Developmental	1	0.00024888	0.000497636	0.960157	0.59675	0.734588	0.747005	0.975423	0.84602	0.994241	0.830229	0.902746	1
1850	Bone Diseases, Infectious	0	0	0	0.93005	0.797194	0.856507	0.848763	0.967954	0.904109	0.961813	0.678473	0.779709	1
1851	Bone Diseases, Metabolic	0.5	0.000226398	0.000452591	0.985479	0.87049	0.924413	0.946736	0.830705	0.884894	0.993697	0.812535	0.89031	1
1854	Bone Marrow Cells	0.213058	0.1909	0.201371	0.980608	0.795035	0.878114	0.913985	0.977823	0.944817	0.998827	0.97216	0.985097	1
1855	Bone Marrow Diseases	0.5	0.00381437	0.00757098	0.811948	0.855874	0.826443	0.78539	0.976134	0.870402	0.997587	0.864123	0.923922	1
1857	Bone Matrix	0.440714	0.434483	0.437576	0.966216	0.93993	0.952867	0.966423	0.885371	0.924086	0.994302	0.900509	0.943093	1
1859	Bone Neoplasms	0.331606	0.0064	0.0125576	0.981223	0.667284	0.794262	0.816364	0.98157	0.891371	0.99724	0.930314	0.962211	1
1862	Bone Resorption	0.309269	0.2943	0.301599	0.977002	0.722704	0.830815	0.865016	0.99058	0.92354	0.999079	0.934886	0.965513	1
1882	Border Disease	0.445344	0.916667	0.599455	0.992616	0.947109	0.969131	0.912587	0.975227	0.942226	0.990455	0.903333	0.943499	1
1883	Borderline Personality Disorder	0.868701	0.510598	0.643163	0.989021	0.910704	0.948229	0.917116	0.994138	0.954054	0.993444	0.869276	0.926281	1
1885	Bordetella Infections	0.636364	0.00984529	0.0193906	0.989969	0.929844	0.958889	0.938256	0.985171	0.960954	0.997163	0.8511	0.915216	1
1887	Boredom	0.359268	0.348889	0.354002	0.977596	0.496217	0.657191	0.696923	0.994859	0.819221	1	0.693889	0.815788	1
1890	Borna Disease	0.897796	0.903226	0.900503	0.997536	0.965146	0.981024	0.9274	0.982947	0.954336	1	0.945837	0.971178	1
1899	Borrelia Infections	0.44186	0.0237204	0.0450237	0.999175	0.870657	0.930448	0.743799	0.987491	0.848107	0.997814	0.869485	0.927632	1
1906	Botulism	0.900428	0.724064	0.802672	0.999113	0.850652	0.918894	0.732088	0.989277	0.841431	0.998074	0.846205	0.914565	1
1907	Boutonneuse Fever	0.794574	0.315871	0.45204	0.994942	0.966538	0.980518	0.713551	0.995887	0.831303	0.998244	0.836535	0.906921	1
1912	Bovine Virus Diarrhea-Mucosal Disease	0.6	0.00420757	0.00835655	0.980965	0.972541	0.976705	0.968774	0.985405	0.976999	0.995343	0.9301	0.960566	1
1913	Bowen's Disease	0.691589	0.582219	0.632208	0.9809	0.8935	0.935063	0.77513	0.994122	0.870971	0.995163	0.819777	0.894628	1
1922	Brain Abscess	0.834914	0.340302	0.483525	0.994663	0.740862	0.849181	0.759779	0.985914	0.85817	0.992476	0.844941	0.911388	1
1924	Brain Concussion	0.874317	0.0469621	0.0891365	0.971967	0.776183	0.863088	0.787214	0.99133	0.877508	0.997362	0.851151	0.917331	1
1925	Brain Damage, Chronic	0.5	0.0002	0.00039984	0.954109	0.647973	0.771783	0.818185	0.978415	0.891146	0.997469	0.930653	0.961941	1
1926	Brain Death	0.866321	0.43864	0.582397	0.981453	0.743153	0.845785	0.771007	0.985782	0.865252	0.997684	0.847226	0.914791	1
1927	Brain Diseases	0.0981481	0.0053	0.0100569	0.945989	0.570202	0.711504	0.793508	0.962002	0.86965	0.994399	0.877007	0.930819	1
1928	Brain Diseases, Metabolic	0	0	0	0.939819	0.687889	0.79368	0.762554	0.979993	0.857571	0.993463	0.820797	0.897226	1
1929	Brain Edema	0.740839	0.2224	0.342101	0.964359	0.776333	0.860184	0.872688	0.975164	0.921068	0.996588	0.865378	0.924766	1
1930	Brain Injuries	0.283246	0.0377	0.0665431	0.772535	0.923121	0.841127	0.803039	0.976291	0.88122	0.999357	0.892688	0.9419	1
1932	Brain Neoplasms	0.178138	0.0044	0.00858788	0.951445	0.649035	0.771635	0.827599	0.972559	0.894234	0.995475	0.926574	0.959332	1
1934	Branchial Region	0.536585	0.0163569	0.031746	0.97624	0.753683	0.850225	0.945162	0.963686	0.954304	0.99483	0.887262	0.936779	1
1935	Branchioma	0.727273	0.00699301	0.0138528	0.991445	0.794611	0.881895	0.731082	0.997386	0.843627	0.998277	0.874929	0.930365	1
1941	Breast Diseases	0.716511	0.0479616	0.0899052	0.988941	0.831044	0.903133	0.812396	0.979733	0.888239	0.994775	0.875365	0.930612	1
1943	Breast Neoplasms	0.373219	0.0131	0.0253116	0.972826	0.823669	0.892048	0.818232	0.976335	0.890311	0.997299	0.949487	0.972606	1
1946	Breech Presentation	0.707991	0.451214	0.551163	0.981704	0.861972	0.917902	0.853711	0.994799	0.918802	0.994102	0.889033	0.937008	1
1948	Brenner Tumor	0.890511	0.462998	0.609238	0.987627	0.940865	0.96363	0.74942	0.998936	0.856149	0.994444	0.867948	0.92514	1
1980	Bronchi	0.223154	0.1091	0.146551	0.980675	0.648764	0.780676	0.857616	0.984756	0.916792	0.998424	0.923086	0.95879	1
1981	Bronchial Arteries	0.737819	0.220527	0.339562	0.973316	0.866558	0.916743	0.742177	0.994891	0.850109	0.999637	0.864163	0.923777	1
1982	Bronchial Diseases	0.544218	0.0120791	0.0236337	0.732049	0.916473	0.812857	0.765996	0.971662	0.856641	0.997491	0.800785	0.886904	1
1983	Bronchial Fistula	0.781585	0.122854	0.212333	0.993886	0.766813	0.865674	0.745126	0.997307	0.85294	0.997207	0.872473	0.929075	1
1984	Bronchial Neoplasms	0.775	0.00634921	0.0125952	0.843373	0.822026	0.816489	0.79886	0.963232	0.873367	0.99827	0.834894	0.907658	1
1986	Bronchial Spasm	0.791367	0.0283651	0.0547672	0.994156	0.660595	0.793731	0.783622	0.98089	0.871194	0.998448	0.869281	0.928439	1
1987	Bronchiectasis	0.699538	0.504732	0.586379	0.950969	0.701083	0.800207	0.786352	0.979028	0.872133	0.997711	0.831767	0.905756	1
1988	Bronchiolitis	0.241349	0.642983	0.350962	0.972065	0.887214	0.927621	0.922313	0.96817	0.944616	0.986245	0.829368	0.899011	1
1989	Bronchiolitis Obliterans	0.65261	0.58948	0.619441	0.971082	0.935351	0.952856	0.951424	0.948693	0.949975	0.993021	0.869595	0.924847	1
1990	Bronchiolitis, Viral	0.5	0.000908265	0.00181324	0.985064	0.807409	0.887367	0.750698	0.996775	0.856297	0.997748	0.866952	0.926665	1
1992	Bronchoalveolar Lavage Fluid	0.555556	0.233	0.328308	0.978664	0.902579	0.939079	0.966855	0.917339	0.941439	0.995264	0.977792	0.986357	1
1994	Bronchogenic Cyst	0.691781	0.653299	0.671989	0.986918	0.905068	0.944166	0.780668	0.996594	0.875106	0.977533	0.883876	0.926453	1
1996	Bronchopneumonia	0.419239	0.228547	0.295826	0.766045	0.895977	0.825904	0.745831	0.931476	0.828366	0.999904	0.813968	0.896626	1
1997	Bronchopulmonary Dysplasia	0.680561	0.712846	0.69633	0.967933	0.93233	0.949771	0.956875	0.928894	0.942641	0.995375	0.884497	0.935862	1
1998	Bronchopulmonary Sequestration	0.924812	0.0856546	0.156788	0.979154	0.90622	0.941214	0.729605	0.980249	0.83652	0.997783	0.870734	0.928167	1
2001	Adipose Tissue, Brown	0.84375	0.00579772	0.0115163	0.990792	0.915206	0.951494	0.953212	0.930788	0.941849	0.998647	0.922418	0.956776	1
2006	Brucellosis	0.837546	0.630808	0.719623	0.999871	0.84918	0.918369	0.809711	0.986572	0.889426	0.997575	0.805376	0.889711	1
2007	Brucellosis, Bovine	0.25	0.001221	0.00243013	0.995823	0.9316	0.962606	0.787801	0.99855	0.880684	0.998933	0.903143	0.947605	1
2011	Brunner Glands	0.56	0.0352645	0.0663507	0.98582	0.921162	0.952367	0.764946	0.995525	0.864488	0.99	0.874519	0.927472	1
2012	Bruxism	0.783505	0.418042	0.545194	0.985533	0.75749	0.856441	0.75033	0.994809	0.855384	0.991576	0.834639	0.905369	1
2027	Bufotenin	0.55814	0.206897	0.301887	0.971921	0.676833	0.797301	0.760983	0.995214	0.861532	1	0.884015	0.936392	1
2030	Bulbourethral Glands	0.598131	0.177285	0.273504	0.973267	0.816297	0.88763	0.758457	0.994393	0.860077	1	0.846742	0.914116	1
2032	Bulimia	0.631961	0.622494	0.627191	0.998351	0.939469	0.968012	0.951628	0.971402	0.961409	0.995024	0.895898	0.942026	1
2036	Bundle of His	0.533439	0.109049	0.181081	0.9958	0.858229	0.921899	0.90949	0.992005	0.948934	0.998072	0.92415	0.958754	1
2037	Bundle-Branch Block	0.801887	0.090056	0.161927	0.967394	0.749053	0.844299	0.834429	0.991221	0.906068	0.995028	0.876825	0.930026	1
2038	Bungarotoxins	0.925926	0.00868659	0.0172117	0.992704	0.918869	0.954354	0.933676	0.970621	0.951776	0.997363	0.929453	0.961257	1
2044	Bunyaviridae Infections	0	0	0	0.984174	0.898014	0.938884	0.901967	0.992289	0.944474	0.995	0.895894	0.94012	1
2051	Burkitt Lymphoma	0.810617	0.132443	0.227685	0.950344	0.78464	0.858074	0.892654	0.965243	0.927513	0.994869	0.890379	0.93895	1
2054	Burning Mouth Syndrome	0.900312	0.544256	0.678404	0.967976	0.923514	0.945044	0.820932	0.992015	0.898172	1	0.835562	0.908438	1
2055	Burnout, Professional	1	0.000770713	0.00154024	0.847145	0.864047	0.855502	0.867205	0.997665	0.927858	0.986944	0.768451	0.861458	1
2056	Burns	0.312996	0.3827	0.344356	0.999177	0.75226	0.858304	0.804915	0.983082	0.885117	0.998754	0.884409	0.937132	1
2057	Burns, Chemical	0.636364	0.00143767	0.00286885	0.999468	0.675124	0.805866	0.764212	0.985636	0.860858	0.997597	0.827552	0.902904	1
2058	Burns, Electric	1	0.00108873	0.0021751	0.989708	0.749171	0.852745	0.723062	0.987078	0.834624	0.997059	0.839838	0.91041	1
2059	Burns, Inhalation	0.444444	0.00453001	0.00896861	0.996505	0.865202	0.926172	0.736714	0.99566	0.846542	0.992857	0.875783	0.928162	1
2060	Bursa of Fabricius	0.778493	0.357233	0.489737	0.995851	0.809458	0.89288	0.851455	0.992892	0.916716	0.999317	0.933377	0.964376	1
2061	Bursa, Synovial	0.666667	0.00578035	0.0114613	0.989894	0.76509	0.862766	0.774414	0.98868	0.868345	0.996683	0.83562	0.904525	1
2062	Bursitis	0.714383	0.481702	0.57541	0.992595	0.684741	0.810226	0.738601	0.99096	0.846278	0.991972	0.825358	0.898142	1
2081	Buttocks	0.299819	0.0904372	0.138959	0.997305	0.541876	0.702129	0.730789	0.970654	0.833782	0.992122	0.770156	0.863337	1
2095	Byssinosis	0.72104	0.536972	0.61554	0.998151	0.861939	0.924784	0.765417	0.995706	0.865163	1	0.906113	0.949515	1
2100	Cachexia	0.637348	0.614081	0.625498	0.943668	0.772687	0.849598	0.913415	0.882318	0.897397	0.990288	0.810344	0.889515	1
2102	Cadaver	0.280038	0.2375	0.257021	0.986521	0.604882	0.749921	0.814157	0.958722	0.880538	0.997955	0.895896	0.942203	1
2105	Cadmium Poisoning	0.921687	0.103729	0.186472	0.991123	0.895203	0.940629	0.808122	0.994003	0.891336	0.99733	0.922469	0.957671	1
2111	Calcaneus	0.701729	0.430973	0.533991	0.984607	0.828444	0.89978	0.933589	0.983961	0.958096	0.992822	0.852044	0.914743	1
2114	Calcinosis	0.398785	0.0788	0.131597	0.741428	0.934348	0.826776	0.80264	0.974785	0.880365	0.998487	0.894799	0.943302	1
2115	Calciphylaxis	0.864865	0.736842	0.795737	0.991874	0.799528	0.884967	0.685483	0.999505	0.813131	0.998059	0.793348	0.879891	1
2128	Calcium Metabolism Disorders	0.442857	0.0226112	0.0430257	0.753148	0.940077	0.836139	0.754707	0.967069	0.847682	0.998215	0.8476	0.914891	1
2137	Calculi	0.138866	0.202074	0.16461	0.740619	0.887144	0.807259	0.788347	0.947799	0.860719	0.998638	0.840131	0.910915	1
2145	Callosities	0.402685	0.133333	0.200334	0.809483	0.771745	0.782366	0.728871	0.976824	0.834662	0.998718	0.756111	0.851644	1
2146	Bony Callus	0.425926	0.0140845	0.0272673	0.981374	0.924223	0.951922	0.949844	0.968352	0.958957	0.995104	0.899004	0.943631	1
2169	Campylobacter Infections	0.914634	0.0444664	0.0848096	0.996843	0.915043	0.95416	0.878824	0.991389	0.931662	0.995199	0.907303	0.948382	1
2177	Candidiasis	0.383808	0.2669	0.314852	0.987073	0.712136	0.827351	0.812055	0.984965	0.890186	0.998537	0.930253	0.962344	1
2178	Candidiasis, Chronic Mucocutaneous	0.72	0.0477454	0.0895522	0.99021	0.850703	0.914971	0.703372	0.994811	0.823597	0.998571	0.869872	0.923316	1
2179	Candidiasis, Cutaneous	0.333333	0.000829187	0.00165426	0.988805	0.673372	0.800983	0.728062	0.984885	0.837134	0.998795	0.829684	0.903925	1
2180	Candidiasis, Oral	0.6	0.00490864	0.00973762	0.982388	0.786262	0.873426	0.799653	0.99208	0.88549	0.997539	0.846466	0.914291	1
2181	Candidiasis, Vulvovaginal	0.928571	0.00480059	0.0095518	0.993344	0.742533	0.849476	0.776347	0.993629	0.871588	0.999571	0.883135	0.935501	1
2189	Marijuana Abuse	0.7125	0.0194473	0.0378612	0.99001	0.878996	0.931188	0.928583	0.923208	0.925857	0.985962	0.815426	0.889286	1
2190	Cannibalism	0.539192	0.579082	0.558426	0.992121	0.759281	0.860057	0.91514	0.882147	0.897955	0.997178	0.763429	0.855068	1
2194	Capgras Syndrome	0.723757	0.343832	0.466192	0.990445	0.940613	0.964825	0.70191	1	0.824342	0.997183	0.886748	0.933055	1
2205	Caplan's Syndrome	0.703704	0.425373	0.530233	0.992416	0.81052	0.89178	0.726095	0.964311	0.826159	1	0.836978	0.907205	1
2239	Carbohydrate Metabolism, Inborn Errors	0	0	0	0.706492	0.858172	0.77491	0.751176	0.974384	0.848272	0.999549	0.895933	0.943884	1
2249	Carbon Monoxide Poisoning	0.951192	0.427361	0.589752	0.995624	0.803911	0.889506	0.756902	0.985375	0.856125	0.998705	0.886951	0.937971	1
2252	Carbon Tetrachloride Poisoning	0.96997	0.0754144	0.139948	0.970371	0.833008	0.896399	0.818006	0.989328	0.895522	0.996313	0.914403	0.953009	1
2275	Carcinoid Heart Disease	0.76087	0.62724	0.687623	0.993179	0.921799	0.956025	0.715227	0.988371	0.829474	0.998214	0.85873	0.92155	1
2276	Carcinoid Tumor	0.864393	0.238275	0.373573	0.987554	0.850863	0.914114	0.820084	0.983608	0.894408	0.990873	0.872495	0.926857	1
2277	Carcinoma	0.0329385	0.607	0.0624862	0.955075	0.848132	0.898425	0.863614	0.958306	0.908494	0.994286	0.945043	0.968512	1
2278	Carcinoma in Situ	0.537179	0.3706	0.438606	0.952289	0.853134	0.89997	0.947919	0.969973	0.958811	0.987942	0.94182	0.963753	1
2279	Carcinoma 256, Walker	0	0	0	0.967945	0.68468	0.80157	0.801712	0.992536	0.886926	0.999595	0.925111	0.960158	1
2280	Carcinoma, Basal Cell	0.627907	0.0054	0.0107079	0.97489	0.750282	0.847941	0.81449	0.988897	0.893249	0.995454	0.897952	0.943543	1
2281	Carcinoma, Basosquamous	0.5	0.0026455	0.00526316	0.949242	0.743899	0.833327	0.73642	0.991876	0.844778	0.987321	0.888542	0.933698	1
2282	Adenocarcinoma, Bronchiolo-Alveolar	1	0.000473485	0.000946522	0.951136	0.846115	0.895511	0.789177	0.973053	0.871344	0.990267	0.851931	0.914328	1
2283	Carcinoma, Bronchogenic	0.692308	0.00116294	0.00232198	0.960652	0.765484	0.851942	0.790073	0.968905	0.870378	0.996746	0.895938	0.943117	1
2284	Carcinoma, Brown-Pearce	0	0	0	0.795884	0.837865	0.788819	0.753631	0.97058	0.847802	1	0.851828	0.91589	1
2285	Carcinoma, Intraductal, Noninfiltrating	0	0	0	0.969115	0.908182	0.937533	0.955991	0.956611	0.956286	0.989938	0.926221	0.95675	1
2286	Carcinoma, Ehrlich Tumor	0	0	0	0.962008	0.72786	0.826091	0.853459	0.989624	0.916506	0.999853	0.939901	0.968674	1
2287	Carcinoma, Krebs 2	1	0.00214133	0.0042735	0.964905	0.66238	0.785019	0.75378	0.994769	0.857354	1	0.928973	0.961712	1
2288	Adenocarcinoma, Mucinous	0.535714	0.00251214	0.00500083	0.950843	0.862586	0.904557	0.898954	0.977797	0.936702	0.988062	0.878461	0.929341	1
2289	Carcinoma, Non-Small-Cell Lung	0	0	0	0.96982	0.948371	0.95881	0.97265	0.898295	0.933987	0.993124	0.909894	0.948039	1
2291	Carcinoma, Papillary	0.521277	0.0049	0.00970874	0.979263	0.884134	0.929259	0.956508	0.962764	0.959616	0.988424	0.904692	0.943577	1
2292	Carcinoma, Renal Cell	0.692308	0.0072	0.0142518	0.9744	0.923495	0.948258	0.950766	0.935095	0.942853	0.993091	0.945081	0.96769	1
2293	Adenocarcinoma, Scirrhous	1	0.00232019	0.00462963	0.951177	0.788758	0.860719	0.751259	0.992579	0.855138	0.995897	0.944566	0.969173	1
2294	Carcinoma, Squamous Cell	0.129944	0.0023	0.00452	0.958963	0.823569	0.886107	0.847023	0.970016	0.904341	0.995452	0.928983	0.960187	1
2295	Carcinoma, Transitional Cell	0.583333	0.0014	0.0027933	0.973518	0.913011	0.942282	0.931234	0.980774	0.955351	0.996989	0.968158	0.982059	1
2296	Carcinosarcoma	0.589286	0.597651	0.593439	0.936813	0.83682	0.883937	0.782781	0.962249	0.863184	0.986447	0.856141	0.916151	1
2303	Cardiac Output, Low	0.130435	0.000604595	0.00120361	0.957495	0.898002	0.926759	0.934331	0.895869	0.914668	0.981731	0.867504	0.919651	1
2305	Cardiac Tamponade	0.719304	0.52345	0.605944	0.977876	0.809219	0.885536	0.752318	0.993411	0.856201	0.992361	0.861784	0.921057	1
2310	Cardiomyopathy, Alcoholic	1	0.00619195	0.0123077	0.981955	0.898209	0.938164	0.729843	0.991643	0.840281	0.99759	0.836329	0.907134	1
2311	Cardiomyopathy, Dilated	0.857143	0.009	0.017813	0.971732	0.930927	0.950889	0.964438	0.914677	0.938881	0.987572	0.864395	0.919667	1
2312	Cardiomyopathy, Hypertrophic	0.931298	0.0129278	0.0255017	0.982405	0.849525	0.911116	0.91777	0.98129	0.948467	0.993872	0.87215	0.927545	1
2318	Cardiovascular Diseases	0.222807	0.1059	0.143564	0.787962	0.870551	0.827178	0.776442	0.968732	0.861988	0.997638	0.905088	0.948653	1
2321	Career Choice	0.791594	0.0452	0.085517	0.867774	0.807419	0.836462	0.817883	0.996814	0.89852	0.992037	0.813661	0.892324	1
2339	Carotid Arteries	0.149722	0.0863	0.10949	0.781321	0.917105	0.843746	0.831528	0.97927	0.899361	0.998377	0.931417	0.963259	1
2340	Carotid Artery Diseases	0.733333	0.0011	0.00219671	0.98995	0.836726	0.906905	0.840137	0.98429	0.906512	0.997035	0.935523	0.963881	1
2341	Carotid Artery Thrombosis	0.830918	0.0643713	0.119486	0.981307	0.809209	0.886862	0.779515	0.985944	0.870648	0.99652	0.87463	0.930227	1
2342	Carotid Artery, External	0.222222	0.00102881	0.00204813	0.97174	0.793288	0.873243	0.796459	0.980037	0.878703	0.992332	0.873835	0.927448	1
2343	Carotid Artery, Internal	0.478261	0.0011	0.00219495	0.989193	0.878931	0.930805	0.913145	0.979531	0.945157	0.993483	0.927417	0.958094	1
2345	Carotid Body Tumor	0.8429	0.219512	0.348315	0.985881	0.888969	0.934885	0.72051	0.992715	0.834845	0.999352	0.908408	0.951082	1
2348	Carpal Bones	0.634586	0.0939239	0.163629	0.979256	0.840335	0.904406	0.839531	0.987984	0.907662	0.990872	0.904422	0.944981	1
2349	Carpal Tunnel Syndrome	0.870814	0.672197	0.758723	0.993391	0.883799	0.935385	0.838458	0.990858	0.908271	0.997323	0.882162	0.93538	1
2350	Carpus, Animal	0	0	0	0.990094	0.887325	0.935722	0.961339	0.926547	0.943395	0.998864	0.868395	0.922322	1
2356	Cartilage	0.178613	0.5542	0.270157	0.797943	0.911016	0.849824	0.854774	0.980199	0.913193	0.999661	0.947712	0.972869	1
2357	Cartilage Diseases	0.555556	0.00506586	0.0100402	0.98857	0.590673	0.739378	0.774146	0.98426	0.866606	0.99227	0.80612	0.886632	1
2358	Cartilage, Articular	0.512821	0.002	0.00398446	0.987508	0.823601	0.89813	0.896914	0.988616	0.940522	0.997538	0.94307	0.968801	1
2364	Caseins	0.768902	0.0539	0.100738	0.968637	0.699865	0.812337	0.865547	0.975057	0.917037	0.998632	0.930557	0.962667	1
2371	Cat Diseases	0.5	0.0001	0.00019996	0.990331	0.916639	0.952059	0.801415	0.98172	0.88244	0.998208	0.937544	0.966249	1
2372	Cat-Scratch Disease	0.893204	0.356129	0.509225	0.991244	0.870057	0.926605	0.733823	0.993572	0.844109	0.997384	0.879414	0.934105	1
2375	Catalepsy	0.756298	0.657932	0.703694	0.995396	0.784276	0.877273	0.940523	0.97318	0.956532	0.994905	0.921872	0.956267	1
2385	Cataplexy	0.496823	0.682373	0.575	0.995212	0.862848	0.924111	0.818423	0.991413	0.895839	0.997841	0.819955	0.898092	1
2388	Catastrophic Illness	0.294737	0.039886	0.0702635	0.946643	0.732391	0.825484	0.699245	0.986656	0.81834	0.997466	0.767834	0.863201	1
2389	Catatonia	0.755122	0.478664	0.58592	0.994336	0.696814	0.819286	0.719373	0.983592	0.830887	0.997833	0.794688	0.882585	1
2399	Catharsis	0.269841	0.324841	0.294798	0.979986	0.609806	0.748924	0.661387	0.983414	0.790368	1	0.832083	0.904882	1
2416	Cattell Personality Factor Questionnaire	0	0	0	0.994187	0.831108	0.904829	0.727498	0.990432	0.837043	1	0.871863	0.929152	1
2418	Cattle Diseases	0.333333	0.0006	0.00119784	0.987347	0.849505	0.913246	0.852482	0.986446	0.914577	0.998547	0.951212	0.973644	1
2422	Causalgia	0.477454	0.385439	0.42654	0.973384	0.816174	0.887696	0.731785	0.997406	0.844009	0.996583	0.877775	0.931088	1
2429	Cecal Diseases	1	0.000610501	0.00122026	0.967586	0.561883	0.699827	0.740259	0.969537	0.839475	0.993406	0.855004	0.917964	1
2430	Cecal Neoplasms	1	0.00101112	0.0020202	0.753399	0.830544	0.779795	0.718139	0.965979	0.823738	0.99445	0.856779	0.919542	1
2446	Celiac Disease	0.819112	0.3043	0.443748	0.997302	0.706054	0.826732	0.834414	0.992033	0.906415	0.99783	0.918247	0.955929	1
2447	Celiac Plexus	0.775194	0.37594	0.506329	0.999444	0.689937	0.81626	0.735452	0.984815	0.841909	0.997962	0.857617	0.921521	1
2460	Cell Line	0.026044	0.146	0.0442029	0.910552	0.875253	0.892525	0.898258	0.992439	0.942993	0.999382	0.986461	0.992844	1
2461	Cell Line, Transformed	0.201299	0.0031	0.00610597	0.882438	0.94788	0.913954	0.922252	0.927398	0.92481	0.983272	0.971382	0.976715	1
2462	Cell Membrane	0.0403793	0.0643	0.0496065	0.943799	0.717909	0.815228	0.877162	0.988829	0.929649	0.998627	0.970082	0.983907	1
2466	Cell Nucleolus	0.851852	0.00541113	0.0107539	0.775788	0.900421	0.833462	0.868226	0.969979	0.916277	0.997124	0.91126	0.951634	1
2467	Cell Nucleus	0.0888469	0.0141	0.0243376	0.932897	0.711277	0.807143	0.877794	0.978	0.925179	0.999327	0.959572	0.978794	1
2471	Cell Transformation, Neoplastic	1	0.0001	0.00019998	0.878345	0.848895	0.863289	0.902281	0.944695	0.922992	0.998171	0.962647	0.979736	1
2472	Cell Transformation, Viral	1	0.0001	0.00019998	0.913429	0.895327	0.90428	0.943618	0.959001	0.951236	0.998666	0.985363	0.991907	1
2473	Cell Wall	0.520422	0.3899	0.445804	0.978019	0.669003	0.794448	0.873223	0.982193	0.924505	0.999527	0.956315	0.977207	1
2474	Cell-Free System	0.466782	0.1075	0.174754	0.950868	0.553005	0.699183	0.875605	0.98411	0.926679	0.99958	0.963741	0.980853	1
2477	Cells	0.0030552	0.45182	0.00606935	0.87438	0.714382	0.786271	0.753233	0.942996	0.837483	0.994204	0.761986	0.860646	1
2478	Cells, Cultured	0.0258006	0.017	0.0204955	0.902518	0.788128	0.841293	0.865449	0.9907	0.92383	0.998686	0.975727	0.986989	1
2479	Inclusion Bodies	0.372121	0.1228	0.184662	0.728201	0.928668	0.816297	0.850176	0.967602	0.905089	0.997468	0.905772	0.948565	1
2485	Cementoma	0.568182	0.262238	0.358852	0.919016	0.645789	0.747176	0.682298	0.992644	0.808333	0.993	0.777217	0.867948	1
2493	Central Nervous System Diseases	0.33677	0.0098	0.0190458	0.773837	0.861951	0.815513	0.782337	0.948853	0.857573	0.999029	0.909179	0.951259	1
2494	Central Nervous System Infections	0.181159	0.139925	0.157895	0.933753	0.768214	0.842557	0.870165	0.929198	0.898389	0.9876	0.740296	0.842941	1
2502	Centrioles	0.473275	0.559127	0.512632	0.925525	0.854271	0.883512	0.954811	0.932782	0.94358	0.994807	0.914364	0.952461	1
2503	Centromere	0.50951	0.478764	0.493659	0.991658	0.858733	0.920415	0.954222	0.947051	0.950614	0.992787	0.912169	0.950056	1
2524	Cerebellar Ataxia	0.500405	0.405574	0.448026	0.983481	0.828072	0.899008	0.777188	0.987747	0.869847	0.997034	0.874943	0.930712	1
2526	Cerebellar Diseases	0.633333	0.00772672	0.0152672	0.988655	0.73596	0.843764	0.762049	0.978076	0.85664	0.997878	0.824538	0.901304	1
2527	Myoclonic Cerebellar Dyssynergia	0.333333	0.0457516	0.0804598	0.989859	0.819652	0.895542	0.716864	0.992458	0.831237	1	0.842083	0.909485	1
2528	Cerebellar Neoplasms	0.956522	0.00335673	0.00668998	0.974192	0.733831	0.837081	0.824499	0.976244	0.893966	0.988662	0.829154	0.899514	1
2529	Cerebellar Nuclei	0.494318	0.260814	0.341463	0.958609	0.880171	0.917621	0.96016	0.950198	0.955132	0.995199	0.915684	0.953072	1
2532	Intracranial Aneurysm	0.666148	0.0856	0.151706	0.989393	0.84594	0.912057	0.841194	0.990701	0.909841	0.995976	0.94592	0.969176	1
2534	Hypoxia, Brain	0.344828	0.00171556	0.00341413	0.957079	0.784597	0.862275	0.875711	0.962524	0.917033	0.993365	0.849901	0.915163	1
2536	Cerebral Arteries	0.441375	0.2029	0.278002	0.983558	0.827822	0.898978	0.911231	0.978807	0.943804	0.9965	0.934922	0.964051	1
2537	Intracranial Arteriosclerosis	1	0.000205381	0.000410678	0.74113	0.91764	0.819972	0.785449	0.98141	0.872541	0.995836	0.855527	0.918409	1
2538	Intracranial Arteriovenous Malformations	0.860294	0.0386139	0.0739103	0.982326	0.811601	0.888794	0.933349	0.98111	0.956618	0.9902	0.89685	0.938669	1
2539	Cerebral Arterial Diseases	0.666667	0.000971345	0.00193986	0.968941	0.740244	0.839212	0.761376	0.975097	0.85505	0.99547	0.876811	0.931062	1
2540	Cerebral Cortex	0.116915	0.2104	0.150307	0.959011	0.768113	0.852995	0.883016	0.967643	0.923388	0.994459	0.946708	0.969609	1
2542	Intracranial Embolism and Thrombosis	0	0	0	0.768591	0.919016	0.837062	0.808704	0.981912	0.886918	0.997282	0.921417	0.957486	1
2543	Cerebral Hemorrhage	0.358824	0.0549	0.0952298	0.733286	0.927144	0.818892	0.816307	0.981005	0.891103	0.99891	0.907721	0.949453	1
2545	Brain Ischemia	0.363857	0.0449	0.0799359	0.96695	0.86276	0.911824	0.935479	0.968055	0.951466	0.995467	0.944491	0.968597	1
2546	Ischemic Attack, Transient	0.6	0.0003	0.0005997	0.981271	0.791021	0.875901	0.886119	0.989056	0.934754	0.99646	0.939503	0.965932	1
2549	Diffuse Cerebral Sclerosis of Schilder	1	0.000459137	0.000917852	0.871521	0.569407	0.659448	0.760452	0.981059	0.8567	0.998535	0.887826	0.938399	1
2550	Cerebral Veins	0.444156	0.0708955	0.122274	0.957208	0.871635	0.912234	0.938397	0.91206	0.924956	0.990479	0.86632	0.922585	1
2551	Cerebral Ventricle Neoplasms	0	0	0	0.979825	0.670477	0.79591	0.761682	0.984385	0.858805	0.993869	0.861056	0.918802	1
2552	Cerebral Ventricles	0.363825	0.035	0.063857	0.952575	0.611338	0.744722	0.845939	0.985842	0.910538	0.999124	0.9449	0.970762	1
2558	Cerebrospinal Fluid Otorrhea	0.811111	0.0856808	0.154989	0.988496	0.739828	0.846078	0.779998	0.993392	0.873587	0.993263	0.853657	0.91512	1
2559	Cerebrospinal Fluid Rhinorrhea	0.8	0.168865	0.278867	0.997448	0.729793	0.842817	0.764733	0.993336	0.864153	0.997342	0.884819	0.935629	1
2561	Cerebrovascular Disorders	0.297393	0.0251	0.0462929	0.986065	0.697725	0.817181	0.800737	0.981317	0.881868	0.99628	0.918526	0.955048	1
2562	Ceremonial Behavior	0	0	0	0.944569	0.47446	0.606414	0.729826	0.987903	0.839396	0.983632	0.676943	0.79867	1
2571	Cerumen	0.753472	0.355738	0.483296	0.998111	0.773701	0.871493	0.682753	0.983518	0.805858	0.998085	0.771104	0.866062	1
2574	Cervical Vertebrae	0.434129	0.0491	0.0882221	0.989162	0.777791	0.870827	0.808243	0.985215	0.887987	0.998421	0.928191	0.96174	1
2575	Uterine Cervicitis	0.7	0.00347913	0.00692384	0.993853	0.713694	0.830264	0.778001	0.987876	0.870326	0.99687	0.851961	0.917756	1
2577	Uterine Cervical Diseases	0	0	0	0.983457	0.799771	0.882117	0.790612	0.986328	0.877676	0.994719	0.853025	0.917452	1
2578	Uterine Cervical Dysplasia	0.833333	0.00485594	0.00965562	0.994137	0.884117	0.935897	0.965536	0.974131	0.969807	0.994165	0.893233	0.939671	1
2579	Uterine Cervical Erosion	0	0	0	0.99573	0.716787	0.833281	0.711398	0.97805	0.823482	1	0.903125	0.947389	1
2581	Uterine Cervical Incompetence	1	0.000984252	0.00196657	0.977907	0.878888	0.925613	0.787246	0.995929	0.879308	0.996872	0.893332	0.940421	1
2582	Cervix Mucus	0.918919	0.0125276	0.0247183	0.973376	0.714815	0.82403	0.812385	0.984689	0.89023	0.999398	0.898409	0.944815	1
2583	Uterine Cervical Neoplasms	0.333333	0.0002	0.00039976	0.972078	0.83084	0.895857	0.851104	0.980947	0.911418	0.996195	0.949655	0.972019	1
2590	Cestode Infections	0.666667	0.0267482	0.0514328	0.710646	0.889455	0.789988	0.786168	0.978311	0.871706	0.998385	0.787274	0.876705	1
2598	Chagas Cardiomyopathy	0.953846	0.0450581	0.0860514	0.993948	0.966417	0.979964	0.935733	0.984203	0.959333	0.99335	0.832793	0.904428	1
2602	Chancroid	0.775895	0.570637	0.657622	0.987564	0.807007	0.88768	0.753721	0.99919	0.859035	0.99852	0.911595	0.951656	1
2607	Charcot-Marie-Tooth Disease	0.848665	0.532093	0.654088	0.988674	0.89759	0.94089	0.970161	0.971916	0.971005	0.994198	0.887731	0.937339	1
2609	Chediak-Higashi Syndrome	0.779193	0.481627	0.595296	0.978417	0.792892	0.875517	0.780683	0.991075	0.873147	0.997562	0.9012	0.945762	1
2636	Cherubism	0.920152	0.83737	0.876812	0.993026	0.878641	0.932253	0.69876	1	0.822456	0.990917	0.761761	0.855611	1
2637	Chest Pain	0.359516	0.642393	0.461021	0.971152	0.79654	0.875212	0.890459	0.96536	0.926388	0.989359	0.803652	0.883878	1
2639	Cheyne-Stokes Respiration	0.842105	0.484848	0.615385	0.998545	0.815447	0.89758	0.877922	0.969501	0.920739	1	0.807204	0.89048	1
2640	Chiari-Frommel Syndrome	0.612245	0.24	0.344828	0.947626	0.657113	0.771109	0.695817	0.985235	0.814551	1	0.830705	0.903435	1
2642	Chick Embryo	0.319778	0.2186	0.259682	0.978256	0.753861	0.851438	0.892978	0.961306	0.925877	0.998772	0.970732	0.984453	1
2644	Chickenpox	0.88106	0.234798	0.370783	0.992888	0.8226	0.899696	0.764895	0.991074	0.86341	0.9965	0.831127	0.905271	1
2647	Chilblains	0.604651	0.346667	0.440678	0.934151	0.722962	0.804917	0.643419	0.975861	0.77345	1	0.83	0.90286	1
2652	Child Behavior	0.216885	0.0477666	0.0782906	0.955974	0.83616	0.892028	0.888675	0.988353	0.935854	0.990322	0.827203	0.899789	1
2653	Child Behavior Disorders	0.869565	0.002	0.00399082	0.956111	0.74611	0.838135	0.818902	0.993058	0.897603	0.998247	0.936499	0.965918	1
2657	Child Development	0.177192	0.0289	0.0496948	0.955691	0.708609	0.813722	0.806749	0.982884	0.886138	0.998385	0.923743	0.959321	1
2659	Child Development Disorders, Pervasive	0	0	0	0.969647	0.943529	0.956354	0.934264	0.964658	0.949181	0.99435	0.845828	0.912146	1
2660	Child Guidance	0.352601	0.162234	0.222222	0.795648	0.810771	0.779815	0.741168	0.961707	0.837058	0.997717	0.817917	0.895684	1
2663	Child Language	0.512953	0.0410788	0.0760661	0.968161	0.954154	0.961097	0.966471	0.977696	0.97204	0.995819	0.921565	0.956678	1
2665	Child Psychiatry	0.587732	0.193974	0.291681	0.976169	0.808975	0.884727	0.755057	0.9954	0.858688	0.997512	0.825353	0.901627	1
2666	Child Psychology	0.453947	0.0069	0.0135934	0.964154	0.742897	0.839167	0.809552	0.994175	0.892409	0.995073	0.818849	0.897627	1
2667	Child Reactive Disorders	0	0	0	0.961439	0.833134	0.892475	0.741091	0.998123	0.850266	1	0.897937	0.944587	1
2668	Child Rearing	0.644351	0.0695103	0.125484	0.749974	0.932244	0.831192	0.77143	0.997362	0.869943	0.998253	0.84941	0.916886	1
2671	Child, Exceptional	0	0	0	0.937502	0.810398	0.868622	0.720534	0.997181	0.836138	1	0.860357	0.922433	1
2672	Child, Gifted	0	0	0	0.975843	0.800593	0.879163	0.718127	0.996718	0.834592	1	0.825624	0.899903	1
2690	Chlamydia Infections	0.863481	0.0253	0.0491596	0.998258	0.876641	0.9335	0.935999	0.982261	0.958556	0.995407	0.891863	0.939751	1
2736	Chloroplasts	0.936504	0.4233	0.583058	0.991317	0.808398	0.890516	0.929626	0.991554	0.959586	0.997494	0.952532	0.974088	1
2754	Choanal Atresia	0.547278	0.683363	0.607796	0.990935	0.939353	0.964414	0.851906	0.99896	0.91933	0.993427	0.847158	0.911889	1
2755	Choice Behavior	0.407285	0.0123	0.0238789	0.986049	0.577517	0.728326	0.91192	0.94092	0.926173	0.979936	0.832289	0.898946	1
2759	Adenoma, Bile Duct	0.5	0.000588582	0.00117578	0.966465	0.792482	0.870831	0.769899	0.986502	0.864774	0.998162	0.93464	0.964432	1
2761	Cholangitis	0.404315	0.498376	0.446445	0.990353	0.71027	0.827195	0.768403	0.980518	0.861574	0.996781	0.86445	0.923661	1
2769	Cholelithiasis	0.407047	0.1675	0.237336	0.783003	0.900371	0.837575	0.811568	0.988237	0.891227	0.99856	0.936237	0.965637	1
2779	Cholestasis	0.29769	0.2152	0.249811	0.792489	0.942468	0.860987	0.817094	0.987347	0.894177	0.998833	0.940537	0.968344	1
2780	Cholestasis, Intrahepatic	0.571429	0.00134003	0.0026738	0.994302	0.837286	0.909034	0.821672	0.994241	0.899719	0.996347	0.860172	0.920928	1
2781	Cholesteatoma	0.586241	0.549679	0.567371	0.996415	0.723671	0.838351	0.771569	0.991988	0.867976	0.998928	0.830765	0.905566	1
2796	Choline Deficiency	0.875862	0.234101	0.369455	0.976311	0.900313	0.936689	0.858166	0.985094	0.917151	0.998106	0.908992	0.949926	1
2799	Cholinergic Fibers	0.440895	0.0321005	0.0598439	0.972497	0.900309	0.934828	0.947287	0.900408	0.923234	0.991236	0.938157	0.963579	1
2804	Chondroblastoma	0.793162	0.541424	0.643551	0.980793	0.853424	0.912524	0.720304	0.992469	0.834592	0.987159	0.867621	0.922773	1
2805	Chondrocalcinosis	0.736504	0.387949	0.508204	0.992112	0.819668	0.89758	0.728476	0.992788	0.840264	0.998003	0.853624	0.917439	1
2806	Chondrodysplasia Punctata	0.701149	0.406667	0.514768	0.995208	0.637898	0.777263	0.719221	0.988133	0.832305	0.997977	0.870222	0.928896	1
2812	Chondroma	0.825843	0.272643	0.409947	0.958557	0.555804	0.703498	0.761425	0.985028	0.858892	0.997651	0.82417	0.89991	1
2813	Chondrosarcoma	0.78351	0.603555	0.681859	0.97116	0.815715	0.886636	0.79176	0.973471	0.87323	0.991053	0.855863	0.917457	1
2814	Chorda Tympani Nerve	0.79703	0.297872	0.43367	0.992706	0.816876	0.896108	0.898288	0.992626	0.943032	0.996558	0.883855	0.935487	1
2815	Chordae Tendineae	0.682058	0.368496	0.478482	0.972625	0.916992	0.943772	0.869234	0.994944	0.927651	0.998956	0.899599	0.945923	1
2817	Chordoma	0.847337	0.645627	0.732856	0.98731	0.839546	0.907406	0.769056	0.990782	0.865854	0.990462	0.799126	0.879295	1
2819	Chorea	0.462734	0.504708	0.48281	0.989729	0.691344	0.813878	0.751845	0.985289	0.852861	0.996757	0.821752	0.898664	1
2820	Hydatidiform Mole, Invasive	0.4	0.0163599	0.0314342	0.993824	0.771802	0.868567	0.732364	0.998298	0.844619	0.994391	0.865668	0.920877	1
2821	Chorioamnionitis	0.621013	0.606968	0.61391	0.958747	0.883342	0.919311	0.964568	0.946206	0.955265	0.992467	0.87801	0.930297	1
2822	Choriocarcinoma	0.829216	0.514163	0.634746	0.995268	0.652008	0.78784	0.815873	0.984365	0.892218	0.99804	0.862656	0.924224	1
2824	Chorionic Villi	0.511318	0.276557	0.358962	0.992708	0.876344	0.930896	0.942753	0.964899	0.953662	0.995413	0.927903	0.960071	1
2825	Chorioretinitis	0.645688	0.299459	0.409158	0.985137	0.620086	0.760494	0.733355	0.98757	0.841611	0.994617	0.830742	0.904061	1
2828	Choristoma	0.856164	0.065059	0.120929	0.94062	0.726986	0.820099	0.780593	0.964114	0.862692	0.984361	0.840859	0.904801	1
2830	Choroid Neoplasms	1	0.000975134	0.00194837	0.990015	0.891061	0.937921	0.787945	0.989893	0.877432	0.995639	0.87778	0.931722	1
2832	Choroid Hemorrhage	0.25	0.00337838	0.00666667	0.990027	0.873711	0.927893	0.821489	0.986759	0.896001	1	0.830632	0.904138	1
2833	Choroiditis	0.689482	0.467724	0.557355	0.991131	0.772882	0.868346	0.723648	0.993988	0.837483	0.997214	0.854055	0.917688	1
2837	Chromaffin Granules	0.658405	0.435185	0.524014	0.991848	0.916051	0.952385	0.920323	0.972275	0.945559	0.99933	0.979795	0.98934	1
2838	Chromaffin System	0.666667	0.0033841	0.00673401	0.989131	0.773364	0.86802	0.855589	0.983926	0.915257	1	0.950038	0.973804	1
2842	Chromatids	0.433858	0.227874	0.298807	0.986363	0.823472	0.897553	0.847785	0.990571	0.913594	0.996953	0.905896	0.947902	1
2856	Chromatophores	0.626943	0.194378	0.29675	0.770697	0.860319	0.810908	0.781442	0.970528	0.86572	0.998301	0.904135	0.948222	1
2862	Chromoblastomycosis	0.793103	0.457887	0.580583	0.998864	0.840846	0.912995	0.702122	0.996426	0.823628	0.998145	0.814256	0.894649	1
2869	Chromosome Aberrations	0.306805	0.1037	0.155007	0.985748	0.709116	0.824852	0.849588	0.979915	0.910103	0.99849	0.946057	0.970789	1
2872	Chromosome Deletion	0.299539	0.0065	0.0127239	0.958892	0.856952	0.905053	0.943014	0.958458	0.950667	0.996314	0.981058	0.988404	1
2873	Chromosome Fragility	0.584906	0.0464419	0.0860514	0.984394	0.931782	0.957352	0.951039	0.988517	0.969395	0.997451	0.954856	0.974445	1
2875	Chromosomes	0.102618	0.3888	0.162379	0.884384	0.784422	0.816087	0.859395	0.980829	0.916093	0.998196	0.945465	0.969698	1
2876	Chromosomes, Bacterial	0.25	0.000111	0.000221902	0.958335	0.842705	0.896796	0.959367	0.97354	0.966396	0.988291	0.931791	0.958187	1
2877	Chromosomes, Human	0.306122	0.00257334	0.00510378	0.979047	0.821481	0.893353	0.938755	0.903442	0.920742	0.991964	0.866763	0.924232	1
2878	Chromosomes, Human, Pair 1	0	0	0	0.948178	0.912895	0.930194	0.956035	0.950769	0.953382	0.98782	0.90323	0.942672	1
2879	Chromosomes, Human, Pair 10	0	0	0	0.958384	0.884333	0.918992	0.949348	0.950319	0.949811	0.993372	0.907001	0.947235	1
2880	Chromosomes, Human, Pair 11	0	0	0	0.946115	0.900229	0.922593	0.957366	0.940937	0.949071	0.99116	0.912196	0.948934	1
2881	Chromosomes, Human, Pair 12	0	0	0	0.940713	0.886168	0.91261	0.95082	0.959239	0.954989	0.992549	0.908758	0.947096	1
2882	Chromosomes, Human, Pair 13	0	0	0	0.980301	0.860345	0.916384	0.95472	0.93827	0.946391	0.99632	0.890984	0.939923	1
2883	Chromosomes, Human, Pair 14	0	0	0	0.972439	0.862955	0.914405	0.952622	0.938497	0.945494	0.994245	0.907909	0.948153	1
2884	Chromosomes, Human, Pair 15	0	0	0	0.973387	0.87467	0.921359	0.951469	0.974636	0.962894	0.995141	0.899351	0.944228	1
2885	Chromosomes, Human, Pair 16	0	0	0	0.944615	0.869298	0.90538	0.956554	0.945073	0.950761	0.992448	0.926369	0.957528	1
2886	Chromosomes, Human, Pair 17	0	0	0	0.944441	0.875494	0.908642	0.958591	0.933447	0.945837	0.993012	0.904403	0.945694	1
2887	Chromosomes, Human, Pair 18	0	0	0	0.984247	0.821769	0.895689	0.948813	0.938934	0.94383	0.994565	0.879167	0.932075	1
2888	Chromosomes, Human, Pair 19	0	0	0	0.949476	0.893392	0.920511	0.943064	0.95586	0.949378	0.991422	0.910348	0.948332	1
2889	Chromosomes, Human, Pair 2	0	0	0	0.952271	0.903603	0.927199	0.946212	0.94526	0.94571	0.992375	0.918621	0.953383	1
2890	Chromosomes, Human, Pair 20	0	0	0	0.962038	0.895571	0.927423	0.939623	0.966438	0.952819	0.993283	0.910183	0.949305	1
2891	Chromosomes, Human, Pair 21	0	0	0	0.977441	0.831287	0.898425	0.950281	0.949124	0.949673	0.996261	0.889863	0.938538	1
2892	Chromosomes, Human, Pair 22	0	0	0	0.964436	0.873605	0.916499	0.956436	0.960194	0.958288	0.992057	0.884613	0.934311	1
2893	Chromosomes, Human, Pair 3	0	0	0	0.949623	0.920571	0.934739	0.95841	0.946177	0.952239	0.995116	0.93069	0.961529	1
2894	Chromosomes, Human, Pair 4	0	0	0	0.935784	0.891802	0.913215	0.949304	0.9606	0.954883	0.994042	0.888617	0.936927	1
2895	Chromosomes, Human, Pair 5	0	0	0	0.940294	0.8944	0.916732	0.952027	0.942608	0.947273	0.993877	0.912059	0.950675	1
2896	Chromosomes, Human, Pair 6	0	0	0	0.940302	0.891091	0.915001	0.949863	0.938608	0.944184	0.992149	0.900033	0.94221	1
2897	Chromosomes, Human, Pair 7	0	0	0	0.977886	0.845452	0.906837	0.947461	0.950146	0.948787	0.995959	0.90275	0.946632	1
2898	Chromosomes, Human, Pair 8	0	0	0	0.973048	0.872118	0.919804	0.957824	0.956084	0.956948	0.991173	0.909617	0.94776	1
2899	Chromosomes, Human, Pair 9	0	0	0	0.943595	0.871092	0.905735	0.956873	0.944376	0.950566	0.992834	0.898889	0.942216	1
2900	Chromosomes, Human, 1-3	0	0	0	0.985076	0.884794	0.932216	0.780045	0.993978	0.874016	1	0.972377	0.985675	1
2901	Chromosomes, Human, 13-15	0	0	0	0.980068	0.773941	0.864666	0.78502	0.991161	0.87612	0.999948	0.955782	0.97651	1
2902	Chromosomes, Human, 16-18	0	0	0	0.981413	0.749989	0.850012	0.771561	0.987704	0.866318	1	0.96303	0.980832	1
2903	Chromosomes, Human, 19-20	0	0	0	0.977872	0.797973	0.878461	0.778054	0.991511	0.871825	1	0.974824	0.986853	1
2904	Chromosomes, Human, 21-22 and Y	0	0	0	0.958843	0.704964	0.808702	0.790104	0.989206	0.878488	1	0.957622	0.978189	1
2905	Chromosomes, Human, 4-5	0	0	0	0.972616	0.782005	0.866094	0.761457	0.991091	0.861172	1	0.957612	0.977717	1
2906	Chromosomes, Human, 6-12 and X	0	0	0	0.983295	0.825644	0.897572	0.801255	0.991303	0.886176	0.999963	0.964002	0.981458	1
2908	Chronic Disease	0.0160966	0.0072	0.00994956	0.854783	0.821342	0.824928	0.798972	0.96678	0.874892	0.99862	0.876104	0.932467	1
2913	Chyle	0.430998	0.184044	0.257942	1	0.764933	0.8664	0.726048	0.980952	0.834363	0.997706	0.845787	0.913376	1
2915	Chylous Ascites	0.752533	0.638821	0.69103	0.998794	0.862121	0.925321	0.727009	0.990677	0.838436	0.988915	0.848376	0.910983	1
2925	Ciliary Motility Disorders	0	0	0	0.994166	0.892739	0.940575	0.89831	0.99061	0.942044	0.995455	0.870531	0.926639	1
2941	Circle of Willis	0.505403	0.459215	0.481203	0.975374	0.812357	0.886281	0.80737	0.977987	0.884394	0.994459	0.840773	0.908405	1
2970	Cleavage Stage, Ovum	0	0	0	0.982401	0.895265	0.936637	0.966182	0.933109	0.949324	0.997146	0.921599	0.956793	1
2971	Cleft Lip	0.869935	0.581811	0.697281	0.996266	0.825968	0.903153	0.838465	0.992256	0.908887	0.9962	0.89184	0.94067	1
2973	Cleidocranial Dysplasia	0.853448	0.269022	0.409091	0.99951	0.808168	0.893566	0.743026	0.992815	0.84988	0.998631	0.789182	0.876543	1
2999	Clone Cells	0.45283	0.0048	0.00949931	0.896745	0.89867	0.897701	0.935147	0.935074	0.935101	0.997104	0.976363	0.986398	1
3003	Clonorchiasis	0.806366	0.533333	0.642027	0.983569	0.81457	0.890624	0.741722	0.995995	0.850072	0.997214	0.847977	0.914643	1
3015	Clostridium Infections	0.777778	0.00393258	0.0078256	0.989748	0.754171	0.856012	0.755146	0.989356	0.8565	0.997879	0.855113	0.920124	1
3025	Clubfoot	0.864841	0.350519	0.498854	0.991671	0.661755	0.793711	0.763305	0.985392	0.86019	0.998468	0.846625	0.915675	1
3027	Cluster Headache	0.823232	0.718062	0.767059	0.985577	0.94135	0.962917	0.789797	0.997903	0.881646	0.997996	0.908576	0.950398	1
3034	Coated Pits, Cell-Membrane	0	0	0	0.970308	0.930198	0.949788	0.914534	0.923782	0.918938	0.996294	0.965962	0.980702	1
3039	Cobra Neurotoxin Proteins	0	0	0	0.976458	0.811535	0.885549	0.906456	0.916168	0.911024	0.997014	0.902731	0.945998	1
3040	Cobra Venoms	0.675	0.0147864	0.0289389	0.99801	0.888152	0.939838	0.899257	0.952556	0.925082	0.998511	0.929493	0.961982	1
3043	Cocarcinogenesis	0.603774	0.0114163	0.022409	0.943189	0.818113	0.876107	0.948632	0.884545	0.915429	0.995765	0.919082	0.955118	1
3047	Coccidioidomycosis	0.911634	0.618904	0.737275	0.997676	0.748936	0.855556	0.756534	0.992491	0.858516	0.999287	0.833975	0.907256	1
3048	Coccidiosis	0.919463	0.231375	0.369715	0.985243	0.771703	0.865483	0.891912	0.990567	0.938614	0.997483	0.904829	0.947939	1
3052	Cochlear Aqueduct	0.405063	0.419214	0.412017	0.977628	0.885671	0.929265	0.909583	0.983346	0.944611	1	0.861858	0.923585	1
3064	Cnidarian Venoms	1	0.00510204	0.0101523	0.994562	0.831519	0.905721	0.939378	0.933589	0.936339	0.996322	0.880262	0.933778	1
3071	Cognition	0.0594495	0.0581	0.058767	0.790441	0.823167	0.789916	0.820287	0.986744	0.895843	0.997041	0.950769	0.973218	1
3072	Cognition Disorders	0.836364	0.0046	0.00914968	0.985985	0.612917	0.755914	0.85693	0.981309	0.914898	0.993983	0.931972	0.96115	1
3073	Cognitive Dissonance	0.583784	0.219512	0.319055	0.946272	0.762239	0.844283	0.729144	0.98859	0.838868	0.991627	0.820633	0.893373	1
3074	Coin Lesion, Pulmonary	1	0.000452899	0.000905387	0.970048	0.88642	0.926314	0.928932	0.970707	0.949291	0.99295	0.87379	0.928459	1
3076	Coitus Interruptus	0.408451	0.192053	0.261261	1	0.709036	0.828429	0.70625	1	0.827625	0.996429	0.820625	0.894156	1
3085	Colic	0.444015	0.660697	0.531105	0.983196	0.749403	0.850483	0.735243	0.983887	0.841493	0.997999	0.818896	0.89682	1
3093	Colitis, Ulcerative	0.254545	0.0014	0.00278468	0.992605	0.750139	0.854492	0.818815	0.988574	0.895715	0.99876	0.944858	0.970082	1
3095	Collagen Diseases	0.738916	0.188747	0.300687	0.767017	0.929063	0.840085	0.768358	0.939218	0.845232	0.997785	0.855952	0.920273	1
3100	Colles' Fracture	0.666667	0.345345	0.454995	0.986038	0.934074	0.959242	0.833037	0.995572	0.906632	0.997106	0.91209	0.951785	1
3103	Coloboma	0.652021	0.465204	0.542993	0.960717	0.74107	0.836449	0.719601	0.986416	0.832049	0.995682	0.852146	0.915732	1
3108	Colonic Diseases	0.521531	0.0109	0.0213537	0.844977	0.838486	0.827789	0.794747	0.970673	0.87393	0.997485	0.899541	0.94496	1
3109	Colonic Diseases, Functional	0	0	0	0.987881	0.775324	0.868735	0.806769	0.98482	0.886899	0.997196	0.930271	0.961851	1
3110	Colonic Neoplasms	0.372385	0.0089	0.0173845	0.958971	0.818299	0.883058	0.866269	0.976379	0.918029	0.998872	0.946846	0.97171	1
3111	Colonic Polyps	0.546724	0.111014	0.184554	0.988131	0.826438	0.900072	0.951146	0.961929	0.956484	0.99132	0.827446	0.899755	1
3112	Colonic Pseudo-Obstruction	0.775424	0.369697	0.500684	0.97741	0.900989	0.93733	0.733704	0.995921	0.844786	0.993958	0.878429	0.929941	1
3117	Color Vision Defects	0.810127	0.0396653	0.0756278	0.986408	0.777218	0.869351	0.803785	0.989382	0.886929	0.997371	0.895076	0.94204	1
3118	Color Perception	0.64532	0.0262	0.0503556	0.983725	0.729157	0.83749	0.88989	0.986725	0.935803	0.996936	0.943107	0.968571	1
3123	Colorectal Neoplasms, Hereditary Nonpolyposis	0	0	0	0.97072	0.943104	0.956479	0.975239	0.952782	0.963857	0.996182	0.884095	0.936125	1
3129	Comb and Wattles	0.166667	0.003367	0.00660066	0.963301	0.617773	0.744434	0.746913	0.973663	0.844787	1	0.894598	0.942833	1
3130	Combat Disorders	0.5	0.00160342	0.00319659	0.981358	0.847988	0.909771	0.82173	0.996539	0.900654	0.99682	0.882404	0.934352	1
3134	Commitment of Mentally Ill	1	0.00381098	0.00759301	0.981605	0.781684	0.870297	0.776173	0.99893	0.873532	0.996751	0.853964	0.918419	1
3137	Common Bile Duct Diseases	0.5	0.00115741	0.00230947	0.990649	0.783635	0.875013	0.759777	0.990891	0.860003	0.996338	0.911664	0.951187	1
3138	Common Bile Duct Neoplasms	0	0	0	0.993346	0.749985	0.854644	0.916059	0.99186	0.952436	0.988419	0.901899	0.942459	1
3139	Common Cold	0.742744	0.374709	0.49812	0.978548	0.723585	0.831863	0.754391	0.971745	0.849358	0.997005	0.815162	0.895061	1
3141	Communicable Diseases	0.453799	0.0442	0.080554	0.784824	0.91293	0.8438	0.781909	0.939347	0.85341	0.997229	0.861629	0.923786	1
3142	Communication	0.0641827	0.272	0.103858	0.727394	0.941061	0.820481	0.795891	0.990398	0.882546	0.998286	0.857304	0.920739	1
3144	Communication Barriers	0.593985	0.0234421	0.0451042	0.860052	0.782899	0.815883	0.871289	0.973807	0.919658	0.965307	0.727556	0.826595	1
3147	Communication Disorders	0.435223	0.189261	0.263804	0.992741	0.836486	0.907904	0.879332	0.980557	0.927079	0.989667	0.847504	0.91117	1
3156	Community Mental Health Services	0.561181	0.0133	0.0259842	0.976508	0.738344	0.840875	0.818551	0.997942	0.899375	0.999477	0.938785	0.967747	1
3158	Community Psychiatry	0.484848	0.161399	0.24218	0.97495	0.853136	0.909929	0.7215	0.992439	0.835483	0.996781	0.815881	0.894298	1
3161	Compartment Syndromes	0.661538	0.0725616	0.130779	0.970107	0.8383	0.899337	0.825269	0.994148	0.901839	0.994386	0.845888	0.912535	1
3163	Competitive Behavior	0.5	0.00764007	0.0150502	0.988525	0.665355	0.795302	0.919147	0.873044	0.895405	0.987351	0.774695	0.862091	1
3192	Compulsive Behavior	0.270588	0.0429639	0.0741537	0.971572	0.548224	0.700618	0.726917	0.991808	0.838908	0.989984	0.817859	0.893283	1
3210	Concept Formation	0.581081	0.0239055	0.0459218	0.95973	0.643127	0.770069	0.908554	0.990544	0.947767	0.987481	0.861168	0.916694	1
3213	Conditioning (Psychology)	0	0	0	0.987266	0.699174	0.818602	0.918324	0.971532	0.944161	0.992885	0.899074	0.942598	1
3214	Conditioning, Classical	0.375	0.0003	0.00059952	0.988489	0.772086	0.866984	0.861898	0.989226	0.921171	0.999409	0.882428	0.936321	1
3215	Conditioning, Eyelid	1	0.0035545	0.00708383	0.985269	0.919875	0.951419	0.956456	0.984862	0.970383	0.998675	0.886882	0.938385	1
3216	Conditioning, Operant	0.454545	0.0005	0.000998901	0.984279	0.642373	0.777278	0.900907	0.987202	0.942074	0.997506	0.949953	0.972868	1
3220	Conflict (Psychology)	0	0	0	0.724916	0.929032	0.814331	0.813781	0.987146	0.892111	0.991654	0.836938	0.906285	1
3229	Conjunctival Diseases	0.347826	0.00786627	0.0153846	0.984699	0.821757	0.895813	0.827374	0.982463	0.898146	0.99327	0.805284	0.885837	1
3230	Conjunctival Neoplasms	0.666667	0.00655738	0.012987	0.991899	0.923251	0.956299	0.875872	0.994922	0.931529	0.988125	0.859988	0.918011	1
3231	Conjunctivitis	0.340913	0.426038	0.378751	0.958921	0.649488	0.766872	0.76854	0.965395	0.855776	0.997386	0.825225	0.901645	1
3232	Conjunctivitis, Acute Hemorrhagic	1	0.00729927	0.0144928	0.984393	0.930924	0.956614	0.785657	0.991369	0.874934	1	0.847473	0.914461	1
3233	Conjunctivitis, Allergic	0.45	0.00424128	0.00840336	0.992827	0.890922	0.93907	0.969259	0.936311	0.952448	0.993267	0.829044	0.901157	1
3234	Conjunctivitis, Bacterial	0.5	0.00145349	0.00289855	0.981153	0.840218	0.905064	0.871395	0.99702	0.929881	0.994263	0.816557	0.894347	1
3235	Conjunctivitis, Inclusion	0	0	0	1	0.818115	0.899876	0.742231	0.998552	0.851376	0.998214	0.888137	0.938327	1
3236	Conjunctivitis, Viral	0	0	0	0.980579	0.852401	0.911677	0.876758	0.986325	0.928011	0.987859	0.765423	0.852518	1
3238	Connective Tissue	0.130663	0.3536	0.190815	0.741573	0.935344	0.826819	0.826592	0.963119	0.889637	0.999064	0.921117	0.957641	1
3239	Connective Tissue Cells	0.184923	0.0611133	0.0918666	0.863422	0.663696	0.750362	0.797871	0.971956	0.876338	0.998421	0.894211	0.94255	1
3240	Connective Tissue Diseases	0.431871	0.248472	0.315452	0.958542	0.724982	0.825505	0.811725	0.958158	0.878845	0.990796	0.832644	0.903779	1
3242	Conscience	0.342541	0.273429	0.304108	0.861672	0.667634	0.733487	0.721108	0.981851	0.831456	0.993934	0.720946	0.831295	1
3244	Consciousness Disorders	0.459627	0.0492676	0.0889958	0.982742	0.616712	0.757675	0.705001	0.986456	0.822259	0.985428	0.735823	0.83958	1
3251	Constriction, Pathologic	0	0	0	0.974672	0.624209	0.76101	0.854708	0.967905	0.907785	0.992118	0.925742	0.956687	1
3259	Consummatory Behavior	0.294118	0.138889	0.188679	0.983607	0.779413	0.869313	0.828501	0.985332	0.899676	0.998571	0.913889	0.95289	1
3268	Contraception Behavior	0.5	0.000394711	0.000788799	0.885808	0.750599	0.806544	0.820211	0.996912	0.899959	0.993998	0.863465	0.923756	1
3288	Contusions	0.306632	0.135519	0.187965	0.990107	0.658358	0.790754	0.734145	0.97182	0.83637	0.995462	0.769222	0.865618	1
3291	Conversion Disorder	0.812325	0.18046	0.295316	0.982185	0.635606	0.771494	0.720664	0.995993	0.836146	0.997657	0.840801	0.911022	1
3294	Seizures, Febrile	0.702128	0.0175719	0.0342857	0.991135	0.908763	0.948156	0.900414	0.985444	0.940877	0.995996	0.82445	0.900638	1
3295	Convulsive Therapy	0.211073	0.0335718	0.0579297	0.878342	0.748707	0.783168	0.841913	0.9599	0.897001	1	0.896539	0.94462	1
3299	Cooperative Behavior	0.393939	0.0052	0.0102645	0.907737	0.534471	0.651485	0.859157	0.964966	0.908981	0.962498	0.822546	0.886357	1
3303	Coprophagia	0.659091	0.149485	0.243697	0.984821	0.617669	0.757634	0.735943	0.945327	0.825796	1	0.784605	0.875793	1
3307	Copulation	0.513435	0.234028	0.32151	0.972803	0.774825	0.862497	0.946864	0.976176	0.961264	0.997311	0.942379	0.968813	1
3310	Cor Triatriatum	0.643154	0.885714	0.745192	0.980477	0.95167	0.965737	0.766088	1	0.867164	0.99672	0.867857	0.925773	1
3316	Corneal Diseases	0.488959	0.0203974	0.0391612	0.987145	0.875637	0.928042	0.951567	0.974951	0.963107	0.99525	0.84161	0.910001	1
3317	Corneal Dystrophies, Hereditary	0	0	0	0.991707	0.907489	0.947703	0.80763	0.994209	0.891183	0.998631	0.889668	0.939888	1
3318	Corneal Opacity	0.481667	0.0988372	0.164018	0.982592	0.770934	0.86378	0.777366	0.982003	0.867729	0.996155	0.866592	0.925346	1
3319	Corneal Stroma	0.372733	0.20632	0.265614	0.994112	0.952218	0.972704	0.981888	0.956708	0.96911	0.996631	0.864134	0.924212	1
3320	Corneal Ulcer	0.726027	0.162215	0.265181	0.987401	0.84553	0.910932	0.781561	0.993035	0.874668	0.998048	0.875352	0.930793	1
3323	Coronary Aneurysm	0.725543	0.12	0.205939	0.972842	0.954286	0.963459	0.842251	0.991238	0.910654	0.983982	0.914146	0.947361	1
3327	Coronary Disease	0.12963	0.0518	0.0740211	0.964797	0.73445	0.834002	0.841366	0.989104	0.909265	0.99754	0.943922	0.96978	1
3328	Coronary Thrombosis	0.555556	0.104396	0.175763	0.974578	0.872054	0.920449	0.951348	0.949702	0.950517	0.985973	0.863407	0.919203	1
3329	Coronary Vasospasm	0.727419	0.154083	0.254299	0.981219	0.935231	0.957657	0.893249	0.993442	0.940626	0.994119	0.884926	0.935078	1
3330	Coronary Vessel Anomalies	1	0.00126172	0.00252025	0.976324	0.922387	0.948546	0.806476	0.991862	0.889599	0.994828	0.905955	0.94732	1
3331	Coronary Vessels	0.248175	0.034	0.0598065	0.971343	0.888801	0.928233	0.927675	0.970817	0.948741	0.99612	0.963357	0.979186	1
3333	Coronaviridae Infections	0	0	0	0.966032	0.903413	0.93358	0.841007	0.992093	0.910152	0.999346	0.962138	0.979949	1
3335	Corpora Allata	0.630094	0.67	0.649435	0.993787	0.936818	0.964392	0.966332	0.978233	0.972174	1	0.943333	0.970122	1
3336	Tectum Mesencephali	0.482759	0.0235097	0.0448359	0.941381	0.552216	0.6956	0.799767	0.970575	0.876852	0.998067	0.857655	0.920696	1
3337	Corpus Callosum	0.644842	0.538908	0.587135	0.965709	0.80204	0.876279	0.943101	0.96873	0.955739	0.994275	0.871823	0.927456	1
3338	Corpus Luteum	0.724016	0.395361	0.511441	0.997195	0.739897	0.849199	0.946501	0.982261	0.964043	0.998755	0.950629	0.97377	1
3354	Corynebacterium Infections	1	0.00126662	0.00253004	0.964731	0.837568	0.896615	0.732156	0.981451	0.83863	0.995416	0.882785	0.935317	1
3379	Countertransference (Psychology)	0	0	0	0.990769	0.819602	0.897028	0.786435	0.999617	0.880267	0.995932	0.889816	0.939139	1
3380	Courtship	0.294756	0.303821	0.29922	0.98845	0.739954	0.84612	0.92803	0.939897	0.933821	0.984798	0.84055	0.903458	1
3384	Coxsackievirus Infections	0.884615	0.00727388	0.0144291	0.988606	0.786152	0.875753	0.790762	0.989024	0.878766	0.998221	0.886227	0.938282	1
3387	Cracked Tooth Syndrome	0.976744	0.283784	0.439791	0.995918	0.945483	0.969908	0.704393	1	0.825468	1	0.785238	0.872166	1
3388	Cranial Fossa, Posterior	0	0	0	0.990601	0.798486	0.884187	0.786661	0.990963	0.877053	0.996682	0.843525	0.9104	1
3389	Cranial Nerve Diseases	1	0.000702741	0.00140449	0.954441	0.752438	0.841309	0.781396	0.980675	0.869707	0.991881	0.861677	0.920246	1
3390	Cranial Nerve Neoplasms	1	0.000317662	0.000635122	0.970497	0.782698	0.866483	0.816466	0.986377	0.893349	0.993301	0.894599	0.941102	1
3392	Cranial Sinuses	0.222222	0.00225099	0.00445683	0.973483	0.760538	0.853867	0.78858	0.98585	0.876066	0.99685	0.840364	0.908561	1
3393	Cranial Sutures	0.412442	0.146003	0.215663	0.996949	0.775339	0.872205	0.958769	0.870977	0.912678	0.997084	0.817404	0.894102	1
3394	Craniofacial Dysostosis	0.75	0.0675147	0.123878	0.968068	0.652093	0.779148	0.748144	0.992003	0.852954	0.996926	0.879649	0.933095	1
3397	Craniopharyngioma	0.849258	0.443583	0.582773	0.982103	0.747167	0.848639	0.781365	0.986904	0.872108	0.993244	0.822766	0.897719	1
3398	Craniosynostoses	0.848485	0.0524345	0.0987654	0.965594	0.747759	0.842646	0.881578	0.990223	0.932626	0.99654	0.845422	0.913205	1
3405	Creativeness	0.930233	0.00845309	0.0167539	0.897888	0.705758	0.776687	0.762645	0.994298	0.863193	0.996284	0.771926	0.867375	1
3409	Congenital Hypothyroidism	0.862416	0.476073	0.613487	0.996346	0.82259	0.901146	0.793086	0.990593	0.880892	0.995702	0.854444	0.918701	1
3410	Cri-du-Chat Syndrome	0.883495	0.169776	0.28482	0.972009	0.844652	0.903535	0.72706	0.992246	0.83916	1	0.892335	0.942252	1
3414	Crigler-Najjar Syndrome	0.793578	0.51952	0.627949	0.992752	0.841737	0.910531	0.920221	0.973988	0.945769	1	0.881827	0.93541	1
3417	Criminal Psychology	0.888889	0.00299626	0.00597238	0.688307	0.902347	0.78069	0.749106	0.994341	0.854427	0.997447	0.815154	0.895755	1
3419	Crisis Intervention	0.788746	0.171754	0.282083	0.934813	0.630336	0.749157	0.765829	0.998547	0.866827	0.995123	0.854091	0.918608	1
3423	Critical Period (Psychology)	0	0	0	0.888717	0.742515	0.808768	0.912583	0.814316	0.859951	0.991344	0.8118	0.888189	1
3424	Crohn Disease	0.492572	0.063	0.111712	0.995856	0.769705	0.868277	0.820514	0.987472	0.896274	0.998808	0.948913	0.972882	1
3426	Crop, Avian	0	0	0	0.99447	0.781648	0.875107	0.795787	0.980221	0.878282	1	0.895315	0.943585	1
3428	Cross Infection	0.440909	0.0097	0.0189824	0.796109	0.889125	0.8336	0.809004	0.992707	0.891477	0.997063	0.910194	0.950603	1
3435	Crotalid Venoms	0.75	0.00870687	0.0172139	0.987186	0.886678	0.934214	0.946297	0.929298	0.937696	0.996915	0.888373	0.938418	1
3439	Crotoxin	0.791667	0.860082	0.824458	0.989755	0.951183	0.969932	0.903257	0.906484	0.904013	0.998	0.906667	0.948908	1
3440	Croup	0.663835	0.620181	0.641266	0.964034	0.776943	0.85999	0.723448	0.996742	0.838204	0.994903	0.841026	0.90817	1
3448	Crying	0.490967	0.545777	0.516923	0.967971	0.778023	0.862609	0.804641	0.988423	0.886929	0.992882	0.809429	0.890508	1
3449	Cryoglobulinemia	0.653475	0.597403	0.624182	0.992591	0.840228	0.910064	0.890154	0.993776	0.939043	0.991748	0.881888	0.932647	1
3453	Cryptococcosis	0.860656	0.437666	0.580256	0.999227	0.791277	0.883155	0.775205	0.994145	0.871115	0.993706	0.868064	0.925346	1
3456	Cryptorchidism	0.721561	0.30649	0.430234	0.97221	0.717496	0.81967	0.80906	0.988348	0.889757	0.997342	0.868291	0.927441	1
3457	Cryptosporidiosis	0.865346	0.475035	0.613362	0.995015	0.934661	0.963891	0.946938	0.980573	0.963443	0.991954	0.888098	0.935701	1
3463	Cues	0.200156	0.3345	0.250449	0.988437	0.664827	0.794952	0.939844	0.972908	0.95608	0.989961	0.932384	0.959698	1
3480	Cushing Syndrome	0.775095	0.061	0.113099	0.993993	0.774128	0.870382	0.835534	0.984828	0.904049	0.999385	0.868613	0.927345	1
3481	Cuspid	0.668508	0.0425682	0.0800397	0.984659	0.803007	0.884567	0.841799	0.993851	0.911495	0.992746	0.845941	0.911041	1
3483	Cutis Laxa	0.819797	0.616412	0.703704	0.975701	0.823586	0.893047	0.709078	0.992455	0.827061	1	0.863791	0.923346	1
3490	Cyanosis	0.324463	0.263581	0.29087	0.720566	0.918579	0.807525	0.734275	0.95783	0.831252	0.997016	0.825129	0.901337	1
3527	Cyclothymic Disorder	0.6	0.0592593	0.107865	0.975839	0.675468	0.797225	0.898484	0.968523	0.931204	0.998684	0.839573	0.907864	1
3528	Carcinoma, Adenoid Cystic	0.681818	0.007109	0.0140713	0.97864	0.724971	0.832896	0.806909	0.986269	0.887587	0.991206	0.88271	0.932967	1
3536	Cystadenocarcinoma	0.534586	0.312527	0.394452	0.982805	0.819132	0.893418	0.785228	0.982871	0.872837	0.994802	0.920499	0.955396	1
3537	Cystadenoma	0.504935	0.304321	0.379762	0.976745	0.625155	0.762281	0.75194	0.983017	0.852063	0.992581	0.869335	0.924236	1
3550	Cystic Fibrosis	0.536712	0.7456	0.624142	0.992357	0.838292	0.908823	0.828557	0.988411	0.901437	0.999458	0.952293	0.974893	1
3551	Cysticercosis	0.885725	0.649228	0.749258	0.999617	0.869891	0.930233	0.750917	0.99074	0.854261	0.998063	0.803774	0.887717	1
3554	Cystinosis	0.867268	0.757883	0.808894	0.987479	0.851418	0.914304	0.745213	0.996388	0.852568	0.997899	0.86784	0.927467	1
3555	Cystinuria	0.883616	0.608087	0.720405	0.993206	0.773217	0.869377	0.740159	0.995259	0.848773	0.997414	0.893419	0.941038	1
3557	Phyllodes Tumor	0.818452	0.228405	0.357143	0.99107	0.929279	0.959124	0.771126	0.997067	0.869461	0.987399	0.898329	0.939115	1
3560	Cysts	0.0929391	0.3005	0.14197	0.784857	0.917338	0.845939	0.792715	0.976659	0.875112	0.997713	0.906206	0.949139	1
3586	Cytomegalovirus Infections	0.743814	0.0511	0.0956302	0.982002	0.829805	0.899468	0.834174	0.990379	0.905579	0.997847	0.955485	0.975837	1
3593	Cytoplasm	0.0705765	0.2609	0.111099	0.917394	0.788956	0.848328	0.874754	0.958565	0.914736	0.997094	0.957965	0.976841	1
3594	Cytoplasmic Granules	0.221269	0.0258	0.0462117	0.777749	0.854011	0.798907	0.864226	0.982251	0.919453	0.999044	0.960407	0.979139	1
3600	Cytosol	0.278675	0.3744	0.319522	0.955965	0.823388	0.884729	0.926663	0.948377	0.937388	0.99765	0.984149	0.990669	1
3607	Dacryocystitis	0.706087	0.3701	0.485646	0.990699	0.777511	0.870878	0.732066	0.988169	0.841001	0.996938	0.798222	0.884307	1
3614	Dance Therapy	0.48	0.0909091	0.152866	0.94551	0.708156	0.80731	0.730914	0.986952	0.837483	1	0.619231	0.755608	1
3626	Data Display	0.45977	0.00698324	0.0137575	0.944574	0.542397	0.68841	0.788034	0.971015	0.869975	0.995009	0.830559	0.903283	1
3635	De Lange Syndrome	0.819635	0.765458	0.791621	0.986711	0.896003	0.939044	0.712041	0.991251	0.828637	0.99875	0.897817	0.943024	1
3639	Hearing Loss, Sudden	0.424242	0.011336	0.022082	0.99295	0.912813	0.951138	0.916197	0.990149	0.951659	0.99859	0.886227	0.937556	1
3645	Death, Sudden	0.568627	0.00582856	0.0115388	0.967109	0.777905	0.86222	0.796657	0.973436	0.876198	0.997883	0.870992	0.929518	1
3649	Decalcification, Pathologic	0	0	0	0.820011	0.661155	0.673116	0.692157	0.943995	0.797937	1	0.763148	0.856966	1
3655	Decerebrate State	0.636364	0.00459821	0.00913043	0.985888	0.681374	0.805801	0.956804	0.936747	0.946643	0.998118	0.929342	0.962002	1
3656	Decidua	0.706646	0.442584	0.544278	0.990815	0.824599	0.900069	0.942577	0.958116	0.950267	0.997321	0.93528	0.964693	1
3657	Decision Making	0.128939	0.1199	0.124255	0.767647	0.903161	0.829725	0.790515	0.976913	0.873878	0.99806	0.888687	0.938858	1
3665	Decompression Sickness	0.923404	0.410208	0.568063	0.996993	0.739458	0.849078	0.77148	0.99559	0.869297	0.998047	0.847799	0.913682	1
3674	Defense Mechanisms	0.121326	0.0459725	0.0666792	0.978101	0.539133	0.695066	0.805794	0.984781	0.886327	0.995916	0.866676	0.925521	1
3677	Deficiency Diseases	0.272446	0.013735	0.0261516	0.756965	0.928281	0.833894	0.779636	0.929812	0.848105	0.998473	0.850687	0.917126	1
3680	Deglutition Disorders	0.864865	0.0128	0.0252266	0.785002	0.912177	0.843819	0.801272	0.989075	0.885316	0.996489	0.862226	0.923068	1
3689	Vestibular Nucleus, Lateral	0	0	0	0.977953	0.840724	0.903657	0.906446	0.975263	0.939104	0.997727	0.894704	0.939469	1
3690	Deja Vu	0.296296	0.064	0.105263	0.977415	0.680422	0.801095	0.71014	0.984319	0.824168	1	0.709615	0.826492	1
3699	Hepatitis D	0.731377	0.194712	0.307546	0.992895	0.95653	0.974355	0.882191	0.994416	0.934809	0.993433	0.934166	0.962483	1
3702	Delusions	0.598661	0.303936	0.40318	0.990816	0.699099	0.819765	0.794595	0.996278	0.884037	0.995987	0.832267	0.905061	1
3704	Dementia	0.217096	0.5153	0.30549	0.7806	0.911456	0.840957	0.805104	0.988511	0.887421	0.999696	0.936167	0.96665	1
3711	Demyelinating Diseases	0.456635	0.0521293	0.093576	0.992452	0.706631	0.825482	0.859281	0.98449	0.917617	0.994061	0.86707	0.925264	1
3712	Dendrites	0.371494	0.453	0.408218	0.987863	0.78123	0.872468	0.974904	0.951089	0.962843	0.995756	0.962688	0.978294	1
3713	Dendritic Cells	0.56973	0.7762	0.657128	0.978494	0.931563	0.954445	0.962354	0.905148	0.932869	0.984537	0.938943	0.960731	1
3715	Dengue	0.859284	0.891642	0.875164	0.995244	0.922403	0.95743	0.942973	0.985337	0.963679	0.995939	0.818093	0.896652	1
3717	Denial (Psychology)	0	0	0	0.964532	0.53895	0.69127	0.758375	0.997672	0.861655	0.990081	0.797094	0.881054	1
3719	Dens in Dente	0.729167	0.230263	0.35	0.972667	0.92983	0.950437	0.717801	1	0.835473	1	0.824355	0.901582	1
3728	Dental Calculus	0.872283	0.143624	0.246638	0.985594	0.843618	0.909028	0.810923	0.992618	0.892526	0.998007	0.840284	0.911249	1
3731	Dental Caries	0.481405	0.233	0.314016	0.991247	0.811186	0.892219	0.816693	0.989767	0.894932	0.998128	0.892329	0.941874	1
3739	Dental Cementum	0.814815	0.0170411	0.0333839	0.988154	0.830048	0.902183	0.964479	0.9858	0.974988	0.998309	0.877231	0.932201	1
3741	Dental Deposits	0.488372	0.0346535	0.0647149	0.963516	0.771307	0.85659	0.77519	0.990735	0.869361	0.998653	0.817426	0.896561	1
3743	Dental Enamel	0.765725	0.084	0.151392	0.990668	0.888545	0.936824	0.871774	0.991812	0.927919	0.997436	0.926885	0.960392	1
3744	Dental Enamel Hypoplasia	0.625	0.0192456	0.0373413	0.985279	0.852174	0.913768	0.775074	0.996833	0.872011	0.996395	0.830662	0.903954	1
3750	Dental Fissures	0.6	0.00668151	0.0132159	0.994543	0.954378	0.973996	0.945264	0.975389	0.95999	0.99878	0.867652	0.924268	1
3751	Dental Fistula	0.6	0.0111732	0.0219378	0.949615	0.718666	0.817584	0.699078	0.9917	0.81987	1	0.828017	0.90447	1
3763	Dental Leakage	0	0	0	0.990326	0.887306	0.935956	0.997339	0.987383	0.992329	0.997069	0.918831	0.955472	1
3769	Dental Occlusion, Traumatic	0	0	0	0.988836	0.709141	0.825764	0.749323	0.996192	0.855194	0.996706	0.816459	0.895989	1
3771	Dental Papilla	0.433099	0.492	0.460674	0.969696	0.887246	0.926371	0.937363	0.955857	0.946351	0.997826	0.843	0.910868	1
3773	Dental Plaque	0.764045	0.2108	0.330433	0.985569	0.849681	0.912526	0.859708	0.994209	0.922071	0.999619	0.921299	0.958473	1
3782	Dental Pulp	0.81152	0.288536	0.425711	0.989954	0.854827	0.917434	0.854991	0.991407	0.918144	0.997503	0.856016	0.919119	1
3784	Dental Pulp Calcification	1	0.00448431	0.00892857	0.967396	0.788454	0.868572	0.707756	0.999363	0.828351	1	0.809167	0.890046	1
3786	Dental Pulp Cavity	0.473684	0.00186916	0.00372362	0.989979	0.895177	0.940185	0.954528	0.988633	0.971271	0.996275	0.836292	0.905684	1
3788	Dental Pulp Diseases	0.862069	0.0101297	0.020024	0.988175	0.681152	0.806373	0.756451	0.98583	0.855988	0.997455	0.807291	0.890481	1
3789	Dental Pulp Exposure	1	0.00476947	0.00949367	0.981656	0.90152	0.939703	0.79454	0.991999	0.881775	0.997468	0.756505	0.853885	1
3790	Dental Pulp Necrosis	0.666667	0.00266489	0.00530856	0.983334	0.821609	0.895163	0.755035	0.996054	0.858835	0.996428	0.826241	0.901128	1
3795	Dental Sac	0.482759	0.0451613	0.0825959	0.989965	0.90499	0.945471	0.937322	0.944898	0.940901	0.994881	0.805806	0.885769	1
3803	Dentigerous Cyst	0.871681	0.297358	0.443444	0.992394	0.703639	0.823258	0.751796	0.989986	0.854556	0.996695	0.835818	0.907769	1
3804	Dentin	0.595365	0.5035	0.545592	0.990868	0.853193	0.916884	0.915508	0.987495	0.95012	0.99632	0.910515	0.950195	1
3805	Dentin Dysplasia	0.819277	0.333333	0.473868	0.99661	0.824181	0.901623	0.722664	0.99863	0.838134	1	0.814405	0.894634	1
3807	Dentin Sensitivity	0.897436	0.0424757	0.0811124	0.970037	0.860367	0.911812	0.946712	0.994953	0.970197	0.996173	0.826442	0.902094	1
3809	Dentin, Secondary	0.25	0.000845309	0.00168492	0.984231	0.879148	0.928667	0.8218	0.9995	0.901929	0.997602	0.87434	0.93038	1
3811	Dentinogenesis Imperfecta	0.751553	0.631854	0.686525	0.987607	0.862082	0.920332	0.724637	1	0.839896	1	0.811761	0.88913	1
3812	Dentist-Patient Relations	1	0.00377872	0.00752899	0.903708	0.87194	0.884486	0.780904	0.994664	0.874899	0.99703	0.778102	0.872807	1
3818	Dentition, Mixed	0.5	0.00201207	0.00400802	0.990127	0.831698	0.903985	0.786124	0.99546	0.878441	0.995945	0.848723	0.912552	1
3858	Dependency (Psychology)	0	0	0	0.983643	0.435994	0.603981	0.755466	0.99555	0.858948	0.993644	0.824028	0.899645	1
3859	Dependent Personality Disorder	0.4	0.142857	0.210526	0.978086	0.723084	0.830706	0.719034	0.998276	0.835614	1	0.803493	0.886712	1
3861	Depersonalization	0.439159	0.388454	0.412253	0.977704	0.550908	0.704526	0.718209	0.99568	0.834403	0.997329	0.801237	0.884077	1
3865	Depressive Disorder, Major	0.590909	0.0013	0.00259429	0.986742	0.881117	0.930932	0.950214	0.882793	0.915249	0.977711	0.838128	0.900909	1
3866	Depressive Disorder	0.104349	0.0607	0.0767529	0.98698	0.831853	0.902792	0.850807	0.992039	0.916001	0.995326	0.954418	0.973982	1
3867	Depth Perception	0.816594	0.101282	0.180212	0.976623	0.787752	0.872071	0.970919	0.977334	0.974114	0.995566	0.919185	0.955273	1
3872	Dermatitis	0.103448	0.392605	0.16375	0.974672	0.690829	0.808539	0.766328	0.955553	0.850523	0.996371	0.79796	0.884897	1
3873	Dermatitis, Exfoliative	0.75	0.00142315	0.00284091	0.97606	0.653141	0.782003	0.743681	0.975644	0.843968	0.997488	0.819792	0.89856	1
3874	Dermatitis Herpetiformis	0.844251	0.55201	0.667548	0.990202	0.803727	0.887236	0.758601	0.990503	0.859052	0.998446	0.856397	0.919876	1
3875	Drug Eruptions	0.771712	0.0335817	0.0643626	0.923343	0.709336	0.798958	0.790519	0.97515	0.873176	0.997429	0.841206	0.911874	1
3876	Dermatitis, Atopic	0.816092	0.0213	0.0415164	0.989806	0.882809	0.933244	0.946253	0.983599	0.964544	0.995608	0.887733	0.937311	1
3877	Dermatitis, Contact	0.46875	0.003	0.00596184	0.97325	0.788056	0.870907	0.820236	0.985727	0.895385	0.999214	0.943764	0.969984	1
3881	Dermatomycoses	0.887661	0.0753007	0.138825	0.965844	0.605887	0.744522	0.776377	0.989077	0.869891	0.997563	0.849655	0.916125	1
3882	Dermatomyositis	0.824145	0.702974	0.758752	0.97993	0.802795	0.882487	0.765719	0.989262	0.86323	0.994176	0.817047	0.894285	1
3884	Dermoid Cyst	0.788218	0.314864	0.449979	0.989143	0.708863	0.825781	0.743923	0.987986	0.848745	0.994379	0.861678	0.922101	1
3886	Descemet Membrane	0.515306	0.086994	0.148858	0.985176	0.8927	0.936639	0.818652	0.992727	0.897158	0.997835	0.856236	0.920422	1
3887	Desensitization, Psychologic	0	0	0	0.897394	0.799053	0.842333	0.766792	0.999371	0.867661	0.997628	0.894622	0.942523	1
3896	Desmosomes	0.38195	0.352301	0.366527	0.883916	0.757454	0.815779	0.914203	0.975146	0.943657	0.996319	0.936384	0.96509	1
3914	Dextrocardia	0.707849	0.509948	0.592818	0.968882	0.699211	0.811891	0.731591	0.988729	0.840851	0.99606	0.835947	0.907329	1
3920	Diabetes Mellitus	0.0690455	0.3065	0.112702	0.985939	0.786735	0.87513	0.81822	0.974097	0.889375	0.998518	0.926829	0.961034	1
3921	Diabetes Mellitus, Experimental	0.166667	0.0002	0.000399521	0.985541	0.876445	0.927791	0.911711	0.981351	0.945245	0.99857	0.973138	0.985565	1
3922	Diabetes Mellitus, Type 1	0.208738	0.0043	0.00842642	0.982957	0.913415	0.946903	0.885014	0.969276	0.925219	0.998071	0.946438	0.970054	1
3923	Diabetes Mellitus, Lipoatrophic	1	0.0120482	0.0238095	0.939044	0.921682	0.929995	0.761639	0.998437	0.862674	0.989205	0.871912	0.923758	1
3924	Diabetes Mellitus, Type 2	0.147601	0.004	0.00778892	0.983352	0.941648	0.962045	0.959651	0.920289	0.939541	0.995049	0.948612	0.971006	1
3925	Diabetic Angiopathies	0.912752	0.0136	0.0268007	0.989197	0.863942	0.922325	0.859626	0.986838	0.918839	0.995319	0.898236	0.942683	1
3926	Diabetic Coma	0.882192	0.325417	0.475452	0.984793	0.820238	0.894971	0.744712	0.970055	0.842519	0.999117	0.894363	0.942895	1
3928	Diabetic Nephropathies	0.697368	0.0053	0.01052	0.973135	0.887193	0.928136	0.932196	0.976046	0.953604	0.996682	0.941846	0.968154	1
3929	Diabetic Neuropathies	0.935185	0.0202	0.0395458	0.988043	0.928515	0.95735	0.939892	0.972994	0.956139	0.99678	0.878115	0.93259	1
3930	Diabetic Retinopathy	0.638968	0.4683	0.540481	0.986089	0.908021	0.945437	0.857527	0.988304	0.918274	0.998387	0.942095	0.968865	1
3965	Diaphragmatic Eventration	0.678733	0.234009	0.348028	0.995237	0.781074	0.875047	0.734645	0.997747	0.845993	0.996738	0.808726	0.890568	1
3966	Camurati-Engelmann Syndrome	0.875	0.0344828	0.0663507	0.972624	0.914472	0.942048	0.702985	1	0.825068	1	0.883452	0.934918	1
3968	Diarrhea, Infantile	1	0.000325362	0.000650512	0.982744	0.744632	0.847093	0.797209	0.988683	0.882671	0.998797	0.841493	0.911272	1
4022	Dictyocaulus Infections	0.666667	0.0034904	0.00694444	0.989586	0.904992	0.945239	0.808108	0.994857	0.891566	0.99817	0.935469	0.965084	1
4056	Differential Threshold	0.227273	0.00442347	0.00867805	0.984853	0.681638	0.805539	0.92169	0.887892	0.904406	0.992344	0.865186	0.92199	1
4057	Hyperostosis, Diffuse Idiopathic Skeletal	0.833333	0.022779	0.0443459	0.996195	0.902512	0.946888	0.771504	0.992557	0.867668	1	0.861966	0.923877	1
4062	DiGeorge Syndrome	0.769231	0.407632	0.53288	0.958144	0.857332	0.904821	0.908597	0.952899	0.930006	0.996109	0.848059	0.915011	1
4065	Digestive System Abnormalities	0	0	0	0.954627	0.632891	0.760876	0.72856	0.979822	0.835512	0.988307	0.792104	0.873635	1
4066	Digestive System Diseases	0.504587	0.0161812	0.0313569	0.971695	0.603359	0.744231	0.692564	0.960799	0.804905	0.996093	0.71381	0.826204	1
4067	Digestive System Neoplasms	0.736842	0.00643382	0.0127563	0.932659	0.77913	0.848941	0.874331	0.942532	0.907106	0.987231	0.810971	0.888332	1
4108	Dilatation, Pathologic	0	0	0	0.993614	0.626099	0.768137	0.870503	0.962772	0.914286	0.97991	0.805884	0.882417	1
4154	Dipetalonema Infections	0	0	0	0.993672	0.877374	0.931676	0.755123	0.994088	0.857642	1	0.903462	0.947894	1
4165	Diphtheria	0.609765	0.670741	0.638801	0.993673	0.725296	0.838075	0.804315	0.97362	0.880881	0.998408	0.850782	0.917722	1
4169	Diphyllobothriasis	0.758294	0.374707	0.501567	1	0.74307	0.851878	0.704509	0.987081	0.821749	1	0.56309	0.710292	1
4172	Diplopia	0.438142	0.465557	0.451433	0.989687	0.637485	0.775403	0.745355	0.990743	0.850678	0.993104	0.84246	0.909914	1
4179	Cobra Cardiotoxin Proteins	0	0	0	0.990299	0.919695	0.953595	0.880724	0.938957	0.908751	0.993975	0.89732	0.940654	1
4184	Dirofilariasis	0.929825	0.315289	0.470902	0.989282	0.926266	0.956725	0.753215	0.992391	0.8563	0.997771	0.887114	0.937982	1
4192	Discrimination (Psychology)	0	0	0	0.980975	0.733515	0.839366	0.957003	0.974463	0.96565	0.990823	0.918634	0.951722	1
4193	Discrimination Learning	0.498818	0.0633	0.112344	0.987834	0.714301	0.829053	0.90788	0.995039	0.949456	0.997669	0.98299	0.990196	1
4194	Disease	0.00241334	0.2023	0.00476979	0.755173	0.891773	0.817797	0.777784	0.925752	0.84533	0.997745	0.828827	0.904706	1
4195	Disease Models, Animal	0	0	0	0.905862	0.671616	0.771309	0.837692	0.952568	0.891419	0.998426	0.920033	0.956353	1
4198	Disease Susceptibility	0.134773	0.0181	0.031914	0.978942	0.534232	0.691222	0.869485	0.898895	0.883862	0.998017	0.907732	0.949447	1
4200	Diseases in Twins	0.857143	0.0006	0.00119916	0.977438	0.724763	0.832342	0.79736	0.971959	0.876039	0.997552	0.884256	0.936152	1
4204	Dislocations	0.288701	0.1574	0.203728	0.987821	0.622511	0.763701	0.823654	0.9945	0.901042	0.997263	0.929972	0.961695	1
4208	Displacement (Psychology)	0	0	0	0.961111	0.569298	0.699614	0.697025	0.969399	0.810646	1	0.782246	0.868847	1
4211	Disseminated Intravascular Coagulation	0.686005	0.438802	0.535239	0.953774	0.7385	0.821959	0.794557	0.989527	0.881386	0.998639	0.888335	0.939291	1
4213	Dissociative Disorders	0.781065	0.113014	0.197457	0.982977	0.780535	0.870089	0.88845	0.958867	0.922249	0.991053	0.855034	0.916971	1
4215	Distance Perception	0.693182	0.0301383	0.0577652	0.982613	0.830128	0.899921	0.957485	0.990427	0.973662	0.995127	0.93208	0.962133	1
4216	Distemper	0.734177	0.832536	0.780269	0.984294	0.929524	0.956009	0.783625	0.993244	0.875962	0.995319	0.899963	0.943103	1
4238	Diverticulitis	0.343387	0.587003	0.4333	0.998935	0.743247	0.852305	0.734931	0.977413	0.838942	0.993774	0.833174	0.905022	1
4239	Diverticulitis, Colonic	1	0.00318598	0.00635173	0.994299	0.788691	0.879615	0.742694	0.985148	0.846828	0.997172	0.867267	0.926398	1
4241	Diverticulum, Colon	0	0	0	0.985509	0.737042	0.843015	0.733071	0.991526	0.842886	0.997123	0.889329	0.938784	1
4249	DNA Damage	0.39374	0.3057	0.344179	0.970609	0.881732	0.924035	0.946816	0.903832	0.924812	0.956581	0.931998	0.943492	1
4266	DNA Virus Infections	0.5	0.00744417	0.0146699	0.967747	0.918836	0.942478	0.96098	0.939475	0.950057	0.986325	0.814837	0.890005	1
4283	Dog Diseases	0	0	0	0.988269	0.912088	0.948646	0.806124	0.980069	0.884619	0.998425	0.940846	0.968183	1
4291	Dominance-Subordination	0.5	0.00322997	0.00641848	0.970381	0.65016	0.778548	0.934901	0.924007	0.929315	0.990117	0.862405	0.920986	1
4292	Dominance, Cerebral	0	0	0	0.942684	0.668967	0.782564	0.894694	0.989026	0.939494	0.996847	0.956677	0.976136	1
4309	Double Bind Interaction	0	0	0	0.902193	0.547624	0.674821	0.632649	0.927682	0.751558	1	0.738258	0.837198	1
4310	Double Outlet Right Ventricle	0.325678	0.332623	0.329114	0.977713	0.872862	0.92193	0.934793	0.982445	0.957869	0.997639	0.809981	0.890062	1
4312	Douglas' Pouch	0.478261	0.0756881	0.130693	0.979637	0.608282	0.749886	0.716423	0.990809	0.831294	1	0.803927	0.884332	1
4314	Down Syndrome	0.450713	0.2149	0.291035	0.988679	0.722167	0.834537	0.810081	0.979928	0.886937	0.999451	0.936792	0.966775	1
4320	Dracunculiasis	0.953488	0.421439	0.584521	0.998767	0.707644	0.827538	0.719764	0.9987	0.836336	0.998292	0.826932	0.90353	1
4325	Dreams	0.720233	0.318488	0.441669	0.9956	0.738124	0.847727	0.775066	0.991622	0.870058	0.997663	0.843693	0.913212	1
4328	Drive	0.0322993	0.271685	0.0577348	0.987591	0.568036	0.720803	0.73449	0.975313	0.837895	0.997656	0.828544	0.902505	1
4332	Drowning	0.713927	0.58605	0.643699	0.924332	0.770199	0.840163	0.750413	0.988972	0.853311	0.997833	0.79591	0.883759	1
4342	Drug Hypersensitivity	0.358289	0.0134	0.0258338	0.809361	0.826675	0.815137	0.805301	0.958135	0.875088	0.99891	0.89426	0.943252	1
4362	Drug Toxicity	0.0773196	0.0309385	0.0441935	0.934777	0.702843	0.802228	0.832737	0.822358	0.827447	0.972426	0.569172	0.715512	1
4368	Dry Socket	0.902703	0.290941	0.440053	0.974543	0.737153	0.838627	0.721295	0.997432	0.836998	0.997928	0.790026	0.877642	1
4370	Duane Retraction Syndrome	0.84375	0.140625	0.241071	0.965856	0.923882	0.943465	0.845155	0.995355	0.913243	0.998611	0.872483	0.927077	1
4374	Ductus Arteriosus, Patent	0.9375	0.00229674	0.00458225	0.97948	0.790395	0.874757	0.806981	0.98929	0.888864	0.998863	0.875751	0.932283	1
4377	Dumping Syndrome	0.807601	0.422098	0.554423	0.991521	0.69497	0.81693	0.756133	0.990213	0.857423	0.999116	0.929834	0.962719	1
4378	Duodenal Diseases	0.505051	0.00738225	0.0145518	0.948569	0.708922	0.798929	0.775346	0.978108	0.864986	0.99535	0.861925	0.92305	1
4379	Duodenal Neoplasms	0.9	0.00576307	0.0114528	0.983712	0.716256	0.82883	0.7646	0.984589	0.860747	0.992543	0.872461	0.926648	1
4380	Duodenal Obstruction	0.689385	0.250203	0.367153	0.990109	0.752657	0.855164	0.741188	0.990956	0.848042	0.995574	0.884098	0.934683	1
4381	Duodenal Ulcer	0.466645	0.4337	0.44957	0.991518	0.77938	0.872738	0.826691	0.990148	0.901056	0.999273	0.943997	0.969985	1
4383	Duodenogastric Reflux	0.610719	0.480044	0.537554	0.987506	0.91615	0.950439	0.952825	0.988206	0.97014	0.996343	0.897981	0.942538	1
4387	Dupuytren's Contracture	0.929325	0.473911	0.627716	0.990535	0.860742	0.921028	0.740395	0.988056	0.846352	0.997971	0.85661	0.921094	1
4388	Dura Mater	0.550368	0.203259	0.296877	0.994425	0.668426	0.799444	0.825207	0.983445	0.89737	0.993397	0.84714	0.913262	1
4392	Dwarfism	0.559124	0.301278	0.391565	0.925884	0.655388	0.766832	0.77684	0.97073	0.863004	0.997301	0.852671	0.917905	1
4393	Dwarfism, Pituitary	0.75	0.00167224	0.00333704	0.981161	0.747063	0.848234	0.767479	0.988398	0.863855	1	0.874276	0.93183	1
4401	Dysarthria	0.302676	0.515302	0.381354	0.983524	0.76275	0.85909	0.881459	0.968544	0.922785	0.992708	0.812796	0.88992	1
4402	Dysautonomia, Familial	0.961538	0.0241546	0.0471254	0.73103	0.958144	0.829007	0.736424	0.975114	0.838974	0.998174	0.833769	0.904472	1
4403	Dysentery	0.22417	0.600742	0.326503	0.987936	0.710661	0.826515	0.775113	0.966654	0.860298	0.99751	0.763004	0.859621	1
4404	Dysentery, Amebic	0.5	0.00039604	0.000791452	1	0.725293	0.840727	0.771858	0.972787	0.860702	0.998598	0.814844	0.896545	1
4405	Dysentery, Bacillary	1	0.000158705	0.00031736	0.999762	0.78035	0.876517	0.798123	0.980514	0.879935	0.998349	0.85585	0.920885	1
4406	Dysgammaglobulinemia	0.381503	0.0436219	0.0782918	0.976408	0.671969	0.795995	0.743123	0.989783	0.848795	0.999408	0.92015	0.95727	1
4407	Dysgerminoma	0.794078	0.109118	0.19187	0.977039	0.724067	0.831719	0.793774	0.983673	0.878549	0.999806	0.921885	0.958692	1
4408	Dysgeusia	0.467337	0.489474	0.478149	0.963457	0.80798	0.878299	0.742199	0.972033	0.840599	0.993934	0.721316	0.83053	1
4409	Dyskinesia, Drug-Induced	1	0.000742942	0.00148478	0.986697	0.78935	0.87705	0.884188	0.988901	0.933559	0.996453	0.887938	0.937922	1
4410	Dyslexia	0.840323	0.414232	0.554919	0.993905	0.836593	0.908475	0.884864	0.992726	0.935681	0.995995	0.881613	0.933973	1
4411	Dyslexia, Acquired	1	0.00130039	0.0025974	0.981312	0.766666	0.86048	0.778164	0.99495	0.872981	0.998242	0.914797	0.953366	1
4412	Dysmenorrhea	0.708889	0.494957	0.582915	0.99318	0.693546	0.816672	0.762134	0.986284	0.859829	0.998538	0.828393	0.903891	1
4413	Dysostoses	0.164835	0.0595238	0.0874636	0.958053	0.736897	0.832008	0.700619	0.992744	0.82109	0.997826	0.815615	0.894993	1
4415	Dyspepsia	0.738186	0.623933	0.676268	0.997753	0.757998	0.86149	0.93385	0.950512	0.942049	0.994003	0.875024	0.929999	1
4416	Dysplastic Nevus Syndrome	0.56701	0.130641	0.212355	0.978552	0.914218	0.945201	0.929093	0.989331	0.958155	0.995584	0.890605	0.939338	1
4418	Dyspnea, Paroxysmal	0	0	0	0.730989	0.880415	0.797317	0.741632	0.941864	0.829699	1	0.794425	0.883299	1
4420	Dystocia	0.705382	0.529112	0.604662	0.989032	0.712652	0.828325	0.787949	0.993377	0.87877	0.99562	0.830417	0.903131	1
4422	Dystonia Musculorum Deformans	0.87069	0.142254	0.244552	0.991662	0.845526	0.912498	0.718143	0.990193	0.832369	0.996667	0.855399	0.919128	1
4424	Ear Canal	0.403366	0.216114	0.281439	0.992074	0.805117	0.888859	0.781401	0.975909	0.867823	0.99361	0.85009	0.914487	1
4425	Ear Cartilage	0.364444	0.0899123	0.144239	0.973816	0.887299	0.928429	0.906517	0.977652	0.940521	0.993528	0.863231	0.921376	1
4426	Ear Deformities, Acquired	0	0	0	0.802273	0.844312	0.797692	0.725125	0.98001	0.833374	0.997886	0.825806	0.901358	1
4427	Ear Diseases	0.310502	0.0196447	0.0369515	0.761031	0.898296	0.823955	0.770954	0.961614	0.855786	0.99735	0.796508	0.884614	1
4428	Ear Neoplasms	1	0.0031401	0.00626054	0.972021	0.703421	0.816157	0.758037	0.979262	0.854546	0.996415	0.836545	0.907735	1
4429	Ear Ossicles	0.670157	0.0424826	0.0799001	0.991234	0.744672	0.850423	0.783531	0.991236	0.87517	0.998325	0.839693	0.910213	1
4431	Ear, External	0.166667	0.000321681	0.000642123	0.77815	0.876283	0.824295	0.783606	0.943801	0.856251	0.995576	0.803096	0.886456	1
4432	Ear, Middle	0.594595	0.0022	0.00438378	0.995501	0.795218	0.884086	0.840616	0.984558	0.906907	0.996443	0.865103	0.924175	1
4433	Earache	0.325967	0.132883	0.1888	0.979039	0.711938	0.823769	0.714667	0.988556	0.828843	0.997367	0.710303	0.823908	1
4437	Ebstein Anomaly	0.787879	0.0744986	0.136126	0.988352	0.879865	0.930932	0.754824	0.994749	0.858271	0.996804	0.854295	0.918818	1
4438	Ecchymosis	0.298276	0.20919	0.245913	0.715696	0.832593	0.766299	0.691709	0.978861	0.810291	0.995155	0.731246	0.839262	1
4439	Eccrine Glands	0.44186	0.117163	0.185215	0.976996	0.941558	0.958857	0.870601	0.990339	0.926403	0.986966	0.852149	0.9128	1
4443	Echinococcosis	0.64537	0.281502	0.392013	0.999725	0.863433	0.926588	0.81328	0.988021	0.892171	0.99901	0.780633	0.875164	1
4444	Echinococcosis, Hepatic	0.75	0.00129255	0.00258064	0.980344	0.868379	0.920894	0.762648	0.987631	0.860653	0.997835	0.862086	0.923708	1
4445	Echinococcosis, Pulmonary	1	0.000492611	0.000984737	0.999104	0.805897	0.892123	0.730898	0.990705	0.841103	0.998008	0.820385	0.899463	1
4451	Echinostomiasis	0.730769	0.087963	0.157025	0.993137	0.942212	0.966776	0.949654	0.957388	0.95325	1	0.907987	0.949657	1
4454	Echolalia	0.464968	0.376289	0.415954	0.961914	0.649231	0.761825	0.726636	0.993843	0.838803	1	0.806842	0.888907	1
4455	Echolocation	0.786596	0.483731	0.59906	1	0.897497	0.945924	0.98426	0.921351	0.951719	0.997431	0.842487	0.909801	1
4457	Echovirus Infections	0.928571	0.0145577	0.0286659	0.994595	0.78083	0.874759	0.722776	0.991284	0.835933	0.996895	0.877029	0.930446	1
4461	Eclampsia	0.420037	0.670021	0.516364	0.989675	0.831539	0.903709	0.769624	0.984629	0.863887	0.99373	0.852475	0.915662	1
4473	Ecthyma	0.416667	0.702479	0.523077	0.980517	0.810347	0.88688	0.699441	0.99021	0.819017	1	0.806333	0.889388	1
4474	Ecthyma, Contagious	1	0.00274725	0.00547945	1	0.899452	0.946938	0.680758	0.993351	0.807573	0.998485	0.857177	0.920611	1
4475	Ectoderm	0.460549	0.444536	0.452401	0.986848	0.741773	0.846913	0.960206	0.922383	0.940886	0.99326	0.936873	0.963582	1
4476	Ectodermal Dysplasia	0.821926	0.556175	0.663427	0.979179	0.835437	0.90151	0.745308	0.989294	0.850065	0.995804	0.87655	0.930812	1
4478	Ectoparasitic Infestations	0.238095	0.00241896	0.00478927	0.98923	0.601043	0.747616	0.915746	0.977285	0.945316	0.9945	0.83851	0.907768	1
4479	Ectopia Lentis	0.467391	0.591743	0.522267	0.981116	0.866584	0.91975	0.740635	1	0.850275	1	0.821169	0.898808	1
4480	Ectromelia	0.158249	0.0358232	0.0584214	0.710288	0.872684	0.783074	0.738062	0.974909	0.84	0.998367	0.843889	0.911821	1
4482	Ectromelia, Infectious	0	0	0	0.960994	0.911383	0.934672	0.814332	0.978428	0.887657	1	0.933421	0.964164	1
4483	Ectropion	0.509269	0.57797	0.541449	0.992705	0.796578	0.88376	0.715021	0.992223	0.830716	0.996927	0.814332	0.894928	1
4485	Eczema	0.483648	0.495234	0.489373	0.988067	0.692843	0.814508	0.799093	0.965539	0.874457	0.998502	0.82519	0.901935	1
4488	Edema Disease of Swine	0.615385	0.108844	0.184971	0.956852	0.882845	0.91792	0.845275	0.996429	0.913203	1	0.975	0.986933	1
4489	Edema, Cardiac	0.0344828	0.00268817	0.00498753	0.976166	0.77318	0.86254	0.808806	0.97849	0.884723	0.986766	0.814346	0.890229	1
4495	Education of Mentally Retarded	0.833333	0.000934405	0.00186672	0.979679	0.696642	0.81404	0.802954	0.995668	0.888963	0.999111	0.893129	0.942222	1
4525	Efferent Pathways	0.313025	0.0274604	0.0504914	0.958972	0.78793	0.864997	0.96559	0.895662	0.929298	0.993785	0.886757	0.935945	1
4526	Efficiency	0.0418991	0.189906	0.0686516	0.740322	0.916865	0.819184	0.780639	0.955569	0.859274	0.992711	0.782009	0.873865	1
4528	Egg Shell	0.488	0.136669	0.213536	0.995403	0.90946	0.95044	0.958583	0.939924	0.949129	0.996108	0.880391	0.933839	1
4535	Ehlers-Danlos Syndrome	0.896877	0.71489	0.795609	0.993009	0.864884	0.924507	0.736236	0.990775	0.844676	0.996648	0.867961	0.926806	1
4538	Eidetic Imagery	0.861111	0.127049	0.221429	0.977268	0.760872	0.854515	0.768578	0.986226	0.863081	0.985326	0.8235	0.892899	1
4541	Eisenmenger Complex	0.702703	0.0375723	0.0713306	0.959819	0.875263	0.915513	0.715801	0.994982	0.83248	0.995344	0.844605	0.910914	1
4543	Ejaculatory Ducts	0.527778	0.227273	0.317726	0.972149	0.740841	0.839063	0.786844	0.989564	0.87624	0.99875	0.842741	0.911799	1
4546	Elapid Venoms	0.446809	0.0163424	0.0315315	0.992699	0.776946	0.871518	0.91836	0.926235	0.92214	0.990882	0.894911	0.939076	1
4547	Elastic Tissue	0.535176	0.105602	0.176398	0.979835	0.660576	0.789124	0.810542	0.975429	0.885332	0.998259	0.852748	0.91712	1
4556	Electric Injuries	0.62069	0.018	0.0349854	0.988069	0.664465	0.794327	0.724139	0.96498	0.827368	0.880951	0.709194	0.785006	1
4557	Electric Organ	0.837375	0.404828	0.545793	0.994219	0.822872	0.900435	0.927238	0.98343	0.954477	0.999214	0.955366	0.976159	1
4597	Electroshock	0.446108	0.1043	0.169071	0.964619	0.675853	0.794811	0.90034	0.975183	0.936263	0.994107	0.924625	0.957711	1
4600	Eledoisin	0.676211	0.657388	0.666667	0.965769	0.799159	0.873452	0.800564	0.993108	0.886256	1	0.939602	0.967591	1
4604	Elephantiasis	0.387025	0.665385	0.489392	0.986229	0.761324	0.858866	0.690859	0.986645	0.812289	0.996725	0.752692	0.855017	1
4605	Elephantiasis, Filarial	1	0.000628141	0.00125549	0.999422	0.945917	0.971912	0.961949	0.979006	0.970392	0.995698	0.840696	0.91004	1
4609	Eliminative Behavior, Animal	0	0	0	0.966483	0.763718	0.851187	0.752636	0.949038	0.83605	1	0.724792	0.838117	1
4612	Elliptocytosis, Hereditary	0.75	0.010989	0.0216607	0.982166	0.828393	0.898636	0.844051	0.984693	0.908571	1	0.900707	0.946345	1
4613	Ellis-Van Creveld Syndrome	0.841346	0.522388	0.644567	0.995164	0.758571	0.860705	0.705676	0.994487	0.825083	1	0.857299	0.920303	1
4614	Emaciation	0.215714	0.265845	0.23817	0.706043	0.918555	0.797147	0.722165	0.899512	0.800865	0.9985	0.823038	0.896939	1
4618	Embolism, Air	0.6	0.00225677	0.00449663	0.984405	0.744118	0.847506	0.752222	0.992645	0.855822	0.99628	0.87241	0.928895	1
4619	Embolism, Amniotic Fluid	1	0.0302234	0.0586735	0.99261	0.85547	0.918854	0.735924	0.994172	0.845621	0.99833	0.867087	0.925713	1
4620	Embolism, Fat	0.9375	0.00602168	0.0119665	0.981497	0.781637	0.870137	0.745641	0.98927	0.850332	0.998931	0.906007	0.949556	1
4622	Embryo, Mammalian	0	0	0	0.773074	0.874634	0.820712	0.838778	0.981492	0.904525	0.999829	0.932628	0.963971	1
4625	Embryo, Nonmammalian	0	0	0	0.980653	0.737326	0.841518	0.933177	0.950789	0.941892	0.896221	0.838179	0.865177	1
4628	Embryonic Structures	0	0	0	0.89154	0.766705	0.817923	0.884385	0.887464	0.885095	0.913572	0.774737	0.834659	1
4630	Emergencies	0.206618	0.1124	0.145596	0.99286	0.615778	0.76007	0.782924	0.985244	0.872497	0.997954	0.878073	0.933088	1
4637	Emergency Services, Psychiatric	0.75	0.00167224	0.00333704	0.974063	0.903502	0.937417	0.782477	0.99918	0.87755	0.995368	0.83982	0.90775	1
4644	Emotions	0.0897809	0.0586	0.0709143	0.764704	0.851213	0.805409	0.806402	0.978535	0.884161	0.999684	0.882607	0.936007	1
4645	Empathy	0.622951	0.186633	0.287217	0.708092	0.943483	0.809001	0.845286	0.997409	0.915057	0.976394	0.742678	0.841878	1
4652	Empty Sella Syndrome	0.762195	0.332889	0.463392	0.987742	0.881145	0.931338	0.729866	0.994167	0.841525	0.993399	0.867539	0.924834	1
4653	Empyema	0.394995	0.565597	0.465146	0.992985	0.661914	0.794184	0.757641	0.978795	0.854117	0.99823	0.850893	0.917672	1
4654	Empyema, Tuberculous	1	0.003663	0.00729927	0.995111	0.801498	0.887687	0.732481	0.992389	0.842692	1	0.840671	0.909956	1
4658	Enamel Organ	0.478743	0.561822	0.516966	0.977373	0.950195	0.963417	0.939418	0.981753	0.959968	0.997778	0.933571	0.963559	1
4660	Encephalitis	0.296549	0.5036	0.373286	0.775891	0.919238	0.841489	0.810302	0.958708	0.878272	0.998318	0.871404	0.929184	1
4670	Encephalitis, California	0.333333	0.00371747	0.00735294	0.992668	0.877892	0.931161	0.779097	0.998936	0.874802	1	0.88916	0.939171	1
4671	Encephalitis, Arbovirus	0	0	0	0.973666	0.80827	0.883174	0.768277	0.951531	0.850094	1	0.819477	0.898704	1
4672	Encephalitis, Japanese	0.8125	0.014517	0.0285244	0.994451	0.912329	0.9516	0.785216	0.995201	0.877753	0.99836	0.872943	0.92832	1
4673	Encephalomyelitis, Acute Disseminated	0.772727	0.0137763	0.0270701	0.990728	0.750231	0.853753	0.729826	0.992635	0.841017	0.995495	0.849596	0.915006	1
4674	Encephalitis, St. Louis	0	0	0	0.988356	0.872176	0.926413	0.750692	0.997815	0.856551	1	0.903949	0.948847	1
4675	Encephalitis, Tick-Borne	0.823529	0.00677966	0.0134486	0.994632	0.868551	0.927293	0.777761	0.997431	0.873881	0.999643	0.874413	0.931038	1
4677	Encephalocele	0.686907	0.282481	0.400332	0.992311	0.580504	0.732442	0.744343	0.985325	0.847984	0.983182	0.836363	0.90166	1
4678	Encephalomalacia	0.53913	0.202119	0.294013	0.949745	0.478852	0.636588	0.746371	0.972384	0.844414	0.994651	0.858331	0.920261	1
4679	Encephalomyelitis	0.153257	0.497409	0.234318	0.806762	0.828981	0.805813	0.774247	0.976554	0.863684	0.997798	0.885278	0.936489	1
4681	Encephalomyelitis, Autoimmune, Experimental	0	0	0	0.992387	0.901301	0.944645	0.970823	0.943762	0.957084	0.995482	0.93682	0.964879	1
4683	Encephalomyelitis, Equine	0	0	0	0.994562	0.841446	0.911553	0.811721	0.990813	0.892248	0.999321	0.915714	0.954156	1
4684	Leukoencephalitis, Acute Hemorrhagic	1	0.0060241	0.011976	0.969384	0.817443	0.885906	0.749585	0.983745	0.850112	0.971528	0.837059	0.897189	1
4685	Encephalomyelitis, Venezuelan Equine	0	0	0	0.99178	0.914177	0.951327	0.952782	0.946829	0.949556	0.998529	0.904286	0.947309	1
4687	Enchondromatosis	0.701389	0.303303	0.42348	0.963893	0.864668	0.911305	0.731878	0.995378	0.842804	0.986678	0.864091	0.916392	1
4688	Encopresis	0.765591	0.644928	0.700098	0.962894	0.822717	0.887106	0.704843	0.991613	0.823746	0.999074	0.855186	0.920062	1
4692	Endarteritis	0.655914	0.369697	0.472868	0.723958	0.96167	0.825974	0.747239	0.95074	0.836753	0.999224	0.864185	0.92545	1
4694	Endocardial Cushion Defects	0.183099	0.0298851	0.0513834	0.960341	0.907951	0.933147	0.897532	0.986116	0.939421	0.987973	0.892267	0.93524	1
4695	Endocardial Fibroelastosis	0.763441	0.456592	0.571429	0.979643	0.702478	0.817786	0.728213	0.985167	0.837155	0.99873	0.871911	0.929641	1
4696	Endocarditis	0.17902	0.68372	0.283746	0.979982	0.786673	0.872652	0.753195	0.982515	0.852696	0.995117	0.850728	0.91603	1
4697	Endocarditis, Bacterial	0.653846	0.0017	0.00339118	0.990559	0.838678	0.908291	0.814307	0.989581	0.893421	0.996484	0.944097	0.969301	1
4698	Endocarditis, Subacute Bacterial	0.6	0.00167691	0.00334448	0.929492	0.829463	0.87539	0.753854	0.962626	0.845494	0.999363	0.889089	0.939443	1
4700	Endocrine System Diseases	0.857143	0.000845666	0.00168966	0.764264	0.880678	0.818001	0.756339	0.9395	0.838004	0.997032	0.799649	0.886523	1
4701	Endocrine Gland Neoplasms	0.25	0.00173913	0.00345423	0.979599	0.911469	0.944211	0.890903	0.953062	0.92073	0.974575	0.746566	0.840139	1
4702	Endocrine Glands	0.475649	0.0728584	0.126361	0.808353	0.878358	0.836583	0.804925	0.938194	0.866454	0.994625	0.852238	0.917264	1
4707	Endoderm	0.52628	0.619561	0.569124	0.995169	0.831282	0.905837	0.955033	0.917648	0.935951	0.987611	0.923551	0.953502	1
4710	Endolymph	0.422261	0.495337	0.455889	0.99072	0.853385	0.916825	0.968809	0.979324	0.973995	0.998684	0.876165	0.932236	1
4711	Endolymphatic Duct	0.429078	0.480159	0.453184	0.992227	0.908265	0.948308	0.913625	0.97746	0.94382	1	0.847308	0.914263	1
4714	Endometrial Hyperplasia	0.708177	0.367888	0.484227	0.996385	0.855889	0.920789	0.90626	0.989823	0.946141	0.99481	0.898077	0.943155	1
4715	Endometriosis	0.750218	0.6869	0.717164	0.992052	0.826365	0.901653	0.830825	0.991504	0.904066	0.998046	0.911007	0.950275	1
4716	Endometritis	0.664882	0.415385	0.511322	0.973541	0.667745	0.792078	0.778002	0.987884	0.870439	0.998218	0.880435	0.934615	1
4721	Endoplasmic Reticulum	0.20782	0.3646	0.26474	0.741167	0.961055	0.836893	0.866306	0.991174	0.924535	0.998627	0.961564	0.979444	1
4727	Endothelium	0.113703	0.3134	0.166866	0.978047	0.756247	0.852952	0.887294	0.973207	0.928262	0.917903	0.885805	0.901243	1
4728	Endothelium, Corneal	0.421053	0.00226116	0.00449817	0.984384	0.946202	0.964884	0.98098	0.932154	0.955933	0.995885	0.87201	0.927524	1
4729	Endothelium, Lymphatic	0.333333	0.00368324	0.00728597	0.976652	0.924269	0.949677	0.917025	0.918644	0.917612	0.993845	0.886828	0.935215	1
4730	Endothelium, Vascular	0.0540541	0.00025	0.000497698	0.982796	0.883275	0.930375	0.938457	0.860716	0.897891	0.895803	0.874971	0.884915	1
4749	Entamoebiasis	0.5	0.00151172	0.00301432	0.998744	0.839224	0.912004	0.773985	0.994024	0.869989	0.999351	0.855997	0.9211	1
4751	Enteritis	0.479456	0.505394	0.492083	0.985703	0.645059	0.779773	0.782588	0.971782	0.866968	0.998054	0.847514	0.915506	1
4756	Enterobacteriaceae Infections	0.642857	0.00175473	0.0034999	0.947421	0.605436	0.738749	0.799877	0.976222	0.879274	0.991407	0.818615	0.895135	1
4759	Enterochromaffin Cells	0.462687	0.203947	0.283105	0.884338	0.886461	0.885317	0.919346	0.962355	0.940231	0.998209	0.935422	0.965399	1
4760	Enterocolitis	0.164147	0.609968	0.258681	0.977954	0.744931	0.845349	0.770618	0.97524	0.860702	0.99329	0.807356	0.888278	1
4761	Enterocolitis, Pseudomembranous	1	0.000779271	0.00155733	0.997139	0.798741	0.886956	0.776361	0.988494	0.869631	0.99817	0.834292	0.907079	1
4767	Enterotoxemia	0.51497	0.37069	0.431078	0.992269	0.830023	0.90331	0.734569	0.988961	0.842156	1	0.863533	0.92426	1
4769	Enterovirus Infections	0.736462	0.0672158	0.123188	0.975595	0.837441	0.901222	0.806047	0.989924	0.888495	0.993039	0.859623	0.92026	1
4774	Entropion	0.781204	0.731774	0.755682	0.995789	0.860457	0.923098	0.733535	0.9988	0.845694	0.999291	0.835492	0.908054	1
4803	Eosinophilic Granuloma	0.834724	0.605064	0.701578	0.996932	0.797476	0.886066	0.756509	0.97634	0.852429	0.998278	0.838087	0.909267	1
4805	Ependyma	0.540271	0.256113	0.347497	0.993046	0.732387	0.842916	0.865323	0.974616	0.916667	0.998704	0.909439	0.950784	1
4806	Ependymoma	0.774264	0.380697	0.510424	0.97651	0.769667	0.860687	0.798677	0.984834	0.882013	0.993645	0.854321	0.917883	1
4810	Ephemeral Fever	0.906667	0.866242	0.885993	0.986834	0.939669	0.962477	0.774583	0.989174	0.867792	1	0.8725	0.929075	1
4814	Epidermal Cyst	0.780105	0.0513085	0.0962843	0.982537	0.818276	0.892889	0.728383	0.983865	0.837045	0.988086	0.849663	0.912839	1
4816	Epidermal Necrolysis, Toxic	0.976744	0.0200861	0.0393627	0.980562	0.893184	0.934808	0.732331	0.991864	0.842529	0.998108	0.833096	0.907126	1
4817	Epidermis	0.254094	0.45775	0.326789	0.981531	0.893068	0.935208	0.939584	0.920291	0.92982	0.896448	0.875546	0.885641	1
4819	Epidermodysplasia Verruciformis	0.582367	0.880702	0.701117	0.974233	0.929171	0.950928	0.91466	0.977231	0.944692	0.992521	0.843498	0.907302	1
4820	Epidermolysis Bullosa	0.627869	0.746225	0.68195	0.987918	0.883609	0.932773	0.743595	0.984754	0.847301	0.998242	0.86832	0.927252	1
4823	Epididymitis	0.652713	0.436949	0.523469	0.994578	0.638008	0.776517	0.728011	0.990493	0.839182	0.996716	0.838608	0.908804	1
4826	Epiglottitis	0.562199	0.732412	0.636116	0.999569	0.828236	0.905815	0.698566	0.998099	0.821836	0.99638	0.877311	0.931372	1
4827	Epilepsy	0.15326	0.4809	0.232442	0.988959	0.749243	0.852551	0.824437	0.987582	0.898656	0.997824	0.907611	0.949846	1
4828	Epilepsies, Partial	1	0.000320205	0.000640205	0.987481	0.882988	0.932307	0.960682	0.965086	0.962866	0.996888	0.888023	0.938684	1
4829	Epilepsy, Generalized	0.151515	0.00260688	0.00512558	0.986215	0.884777	0.932699	0.937886	0.9379	0.937827	0.995589	0.835048	0.90628	1
4830	Epilepsy, Tonic-Clonic	0.5	0.000267666	0.000535045	0.993299	0.62809	0.769533	0.74544	0.979992	0.846736	0.994029	0.836151	0.906276	1
4831	Epilepsies, Myoclonic	0	0	0	0.990813	0.834119	0.905707	0.908339	0.981215	0.943224	0.99516	0.859153	0.920762	1
4832	Epilepsy, Absence	0.6	0.00310666	0.00618132	0.990547	0.75681	0.857972	0.81797	0.994516	0.897601	0.99845	0.875771	0.931556	1
4833	Epilepsy, Temporal Lobe	0.863636	0.00450557	0.00896438	0.988609	0.89053	0.937	0.974096	0.965065	0.969553	0.998103	0.915901	0.954687	1
4834	Epilepsy, Post-Traumatic	0.666667	0.00215517	0.00429646	0.976698	0.758157	0.853497	0.728528	0.980621	0.835807	0.999457	0.82623	0.90159	1
4838	Epiphyses	0.334096	0.0895889	0.14129	0.949191	0.702654	0.800821	0.794972	0.976718	0.87651	0.997684	0.856582	0.919973	1
4839	Epiphyses, Slipped	0	0	0	0.992623	0.822353	0.899393	0.763756	0.996467	0.864607	0.997613	0.898015	0.94416	1
4846	Epithelial Attachment	0.374359	0.0590137	0.101955	0.983433	0.857988	0.916298	0.953555	0.988473	0.970681	0.99403	0.905918	0.946929	1
4848	Epithelium	0.0470849	0.40875	0.0844427	0.946726	0.804846	0.870026	0.889779	0.957465	0.922379	0.896819	0.867092	0.881371	1
4856	Musculoskeletal Equilibrium	0	0	0	0.984215	0.641693	0.776865	0.9541	0.810122	0.876222	0.987796	0.819663	0.894435	1
4859	Equine Infectious Anemia	0.726098	0.688725	0.706918	0.988645	0.907803	0.946242	0.780761	0.99768	0.875874	1	0.930701	0.960168	1
4863	Equinus Deformity	0.351852	0.259091	0.298429	0.985947	0.89782	0.939377	0.905241	0.988102	0.94457	0.995227	0.796818	0.87958	1
4870	Erabutoxins	0.76	0.153226	0.255034	0.987016	0.908243	0.945791	0.877169	0.995387	0.93177	1	0.968974	0.983101	1
4881	Ergotism	0.879859	0.549669	0.67663	1	0.760968	0.863982	0.724792	0.994779	0.838326	0.99881	0.874372	0.929924	1
4884	Eructation	0.41129	0.2125	0.28022	0.989238	0.647741	0.781961	0.711177	0.965909	0.818711	1	0.7425	0.845923	1
4886	Erysipelas	0.570154	0.667616	0.615048	0.98296	0.734627	0.840725	0.698877	0.982604	0.816519	0.99825	0.797118	0.882726	1
4889	Erysipelothrix Infections	0	0	0	0.994644	0.882916	0.935085	0.729348	0.992466	0.840724	1	0.899578	0.946201	1
4890	Erythema	0.269256	0.467181	0.341621	0.931765	0.7528	0.827156	0.789824	0.972007	0.871485	0.996364	0.812303	0.893608	1
4891	Erythema Induratum	0.700787	0.712	0.706349	0.977307	0.878325	0.924821	0.654127	1	0.789978	1	0.731538	0.837436	1
4892	Erythema Multiforme	0.740988	0.520638	0.61157	0.985381	0.754298	0.85443	0.743804	0.986445	0.848006	0.999262	0.821038	0.897901	1
4893	Erythema Nodosum	0.712856	0.570228	0.633615	0.997578	0.722724	0.838061	0.74284	0.99351	0.850014	0.998662	0.799318	0.886536	1
4899	Erythroblastosis, Fetal	1	0.00078637	0.0015715	0.77158	0.939737	0.847375	0.817081	0.976919	0.889844	0.999538	0.900685	0.946743	1
4900	Erythroblasts	0.488844	0.403347	0.441999	0.987401	0.759912	0.858719	0.909726	0.951709	0.930188	0.993544	0.886184	0.934698	1
4908	Erythrocyte Inclusions	0.181818	0.0149254	0.0275862	0.967449	0.639945	0.766803	0.730743	0.964464	0.828932	1	0.779011	0.873111	1
4910	Erythrocyte Membrane	0.555953	0.232875	0.328253	0.973565	0.907313	0.939267	0.915872	0.973512	0.943803	0.898871	0.87455	0.886336	1
4913	Erythrocytes, Abnormal	0	0	0	0.979637	0.644295	0.77697	0.789887	0.981476	0.87529	0.996949	0.888932	0.939204	1
4915	Leukemia, Erythroblastic, Acute	0	0	0	0.892116	0.850294	0.870695	0.906732	0.925815	0.916163	0.994919	0.935379	0.963843	1
4916	Erythromelalgia	0.869841	0.673219	0.759003	0.985094	0.827046	0.898566	0.688735	0.995023	0.813397	0.998387	0.841585	0.90918	1
4919	Erythroplasia	0.679487	0.293629	0.410058	0.963186	0.719238	0.823168	0.704193	0.99292	0.82365	1	0.833041	0.904298	1
4924	Escape Reaction	0.725664	0.0191098	0.0372389	0.960237	0.71366	0.818642	0.948379	0.945824	0.947059	0.992305	0.865203	0.922168	1
4927	Escherichia coli Infections	0.52	0.0078	0.0153695	0.781362	0.93631	0.851781	0.84237	0.983385	0.907419	0.999407	0.945204	0.971227	1
4931	Esophageal Achalasia	0.964467	0.0812313	0.149842	0.99745	0.78567	0.87893	0.774755	0.989784	0.869135	0.997704	0.863606	0.924623	1
4932	Esophageal and Gastric Varices	0.795918	0.0078	0.0154486	0.997682	0.78087	0.876046	0.843072	0.993372	0.912058	0.998637	0.908722	0.951126	1
4933	Esophageal Atresia	0.809174	0.574967	0.672256	0.981542	0.83028	0.899524	0.777428	0.993048	0.872074	0.999234	0.892764	0.941621	1
4934	Esophageal Cyst	0.768116	0.182759	0.295265	0.990548	0.915802	0.951244	0.685397	1	0.812497	0.998276	0.880172	0.932153	1
4935	Esophageal Diseases	0.559242	0.0165243	0.0321001	0.992735	0.707649	0.826272	0.766001	0.976627	0.858576	0.997821	0.847616	0.915538	1
4936	Diverticulum, Esophageal	0.75	0.00234009	0.00466563	0.995955	0.844594	0.913908	0.714077	0.99577	0.831662	0.997904	0.89176	0.941409	1
4937	Esophageal Fistula	0.473684	0.113098	0.182599	0.993919	0.859211	0.921633	0.733218	0.992563	0.843343	0.997105	0.877295	0.931826	1
4938	Esophageal Neoplasms	0.688	0.0086	0.0169877	0.99376	0.717404	0.83325	0.813397	0.974778	0.886796	0.998512	0.935186	0.965347	1
4939	Esophageal Perforation	0.709854	0.312827	0.434273	0.996971	0.816068	0.897437	0.735437	0.997157	0.846502	0.997509	0.865381	0.924653	1
4940	Esophageal Stenosis	0.85115	0.0973684	0.174746	0.994076	0.765961	0.865228	0.785314	0.991475	0.87642	0.993796	0.871358	0.927729	1
4942	Esophagitis, Peptic	0.25	0.00100781	0.00200753	0.993239	0.820476	0.898533	0.844363	0.990926	0.911699	0.996696	0.889628	0.938863	1
4943	Esophagogastric Junction	0.646884	0.0820474	0.145625	0.992044	0.810772	0.892273	0.924077	0.9838	0.952984	0.996135	0.89407	0.940781	1
4948	Esotropia	0.613559	0.613559	0.613559	0.990614	0.900414	0.943349	0.949935	0.989437	0.969238	0.995603	0.829413	0.903826	1
4954	Esthetics	0.108234	0.0280117	0.0445051	0.960154	0.675188	0.792812	0.879828	0.971277	0.923249	0.990452	0.803952	0.885808	1
4990	Ethics, Dental	0.5	0.000422476	0.000844238	0.982163	0.846612	0.90932	0.74811	0.991809	0.852853	0.99384	0.779766	0.872637	1
4991	Ethics, Institutional	0.5	0.000371609	0.000742666	0.869588	0.784764	0.822139	0.76145	0.99814	0.86385	0.994116	0.751146	0.851052	1
4992	Ethics, Medical	0.25	0.0004	0.000798722	0.863495	0.785962	0.821245	0.802503	0.983223	0.883708	0.997399	0.912348	0.952239	1
4993	Ethics, Nursing	0.705882	0.00142636	0.00284697	0.982058	0.84275	0.907079	0.798753	0.998322	0.88745	0.994946	0.758825	0.859004	1
4994	Ethics, Pharmacy	0.5	0.00191571	0.00381679	0.813662	0.812126	0.804179	0.695132	0.984943	0.81477	0.996613	0.746227	0.847726	1
4995	Ethics, Professional	0.416667	0.000830013	0.00165673	0.80886	0.85868	0.830154	0.773722	0.994537	0.870323	0.992076	0.81412	0.891658	1
5008	Ethnopsychology	0.363636	0.00884956	0.0172786	0.875834	0.631366	0.6931	0.736897	0.994859	0.846533	0.998649	0.853551	0.918365	1
5010	Ethology	0.430723	0.265306	0.328358	0.975908	0.577585	0.724862	0.717418	0.98281	0.828926	0.996657	0.738061	0.844854	1
5057	Eukaryotic Cells	0.265112	0.121062	0.16622	0.948472	0.773393	0.85201	0.921849	0.925325	0.923559	0.96958	0.871086	0.916903	1
5058	Eunuchism	0.8	0.0339703	0.0651731	0.740899	0.864174	0.781349	0.772717	0.954108	0.853616	1	0.83379	0.906916	1
5064	Eustachian Tube	0.68964	0.609475	0.647084	0.987322	0.862983	0.920942	0.818984	0.995339	0.898535	0.99888	0.86438	0.925848	1
5067	Euthyroid Sick Syndromes	1	0.00308642	0.00615385	0.971881	0.920019	0.944619	0.885534	0.933412	0.908669	1	0.791525	0.878376	1
5076	Exanthema	0.374199	0.134894	0.198303	0.794879	0.80085	0.797781	0.722409	0.977041	0.830626	0.98882	0.780124	0.870731	1
5077	Exanthema Subitum	0.651515	0.21883	0.327619	0.9913	0.767805	0.864946	0.709048	0.99629	0.82802	1	0.855288	0.918385	1
5084	Exhibitionism	0.491713	0.419811	0.452926	0.975317	0.69717	0.812587	0.728412	1	0.841656	1	0.824675	0.897314	1
5086	Existentialism	0.861702	0.0583573	0.109312	0.973261	0.578674	0.725563	0.74219	0.997643	0.851127	0.990189	0.80382	0.885317	1
5088	Exocrine Glands	0.226734	0.053967	0.0871828	0.982503	0.79532	0.879014	0.891805	0.948104	0.919058	0.996382	0.9006	0.945326	1
5094	Exophthalmos	0.645955	0.336886	0.442824	0.994724	0.651476	0.78725	0.760903	0.983194	0.857867	0.997159	0.818645	0.895743	1
5096	Exostoses	0.31027	0.186606	0.233049	0.896626	0.594193	0.686224	0.737368	0.988917	0.844729	0.99332	0.819134	0.896362	1
5097	Exostoses, Multiple Hereditary	1	0.00116959	0.00233645	0.964033	0.684836	0.800395	0.708838	0.993041	0.827084	0.995485	0.855097	0.91878	1
5099	Exotropia	0.476555	0.575723	0.521466	0.992094	0.87823	0.931672	0.946221	0.985829	0.965564	0.996892	0.818369	0.896329	1
5106	Exploratory Behavior	0.741837	0.0839977	0.150908	0.9442	0.748663	0.835108	0.964392	0.901514	0.931869	0.987829	0.868679	0.923198	1
5108	Extinction, Psychological	0	0	0	0.985491	0.845934	0.910363	0.917141	0.987759	0.951132	0.994575	0.870893	0.927497	1
5109	Extracellular Matrix	0.275272	0.6018	0.377754	0.976575	0.853283	0.910394	0.940161	0.869575	0.903471	0.996818	0.968726	0.982186	1
5110	Extracellular Space	0.19817	0.0693	0.102689	0.767604	0.87836	0.817681	0.853742	0.964175	0.905596	0.999146	0.948905	0.972697	1
5114	Extramarital Relations	0.454545	0.0134771	0.026178	0.969157	0.577896	0.722631	0.787455	0.987568	0.874519	0.993979	0.80845	0.887833	1
5116	Extrapyramidal Tracts	0.347826	0.006628	0.0130081	0.914912	0.672971	0.755323	0.755373	0.970874	0.849625	1	0.84626	0.915412	1
5117	Cardiac Complexes, Premature	0	0	0	0.935659	0.69264	0.788249	0.81656	0.991876	0.895701	0.99949	0.931467	0.963965	1
5119	Extravasation of Diagnostic and Therapeutic Materials	0	0	0	0.954177	0.674222	0.789943	0.849293	0.977853	0.909003	0.990026	0.784729	0.873776	1
5120	Extraversion (Psychology)	0	0	0	0.989068	0.863583	0.922067	0.759582	0.997083	0.862221	0.996947	0.879711	0.933497	1
5121	Extremities	0.0766813	0.1854	0.108491	0.791367	0.799694	0.788585	0.824226	0.956044	0.885246	0.999199	0.908272	0.950884	1
5122	Exudates and Transudates	0.777778	0.00504929	0.0100334	0.978959	0.499208	0.661212	0.808805	0.952617	0.874829	0.994111	0.813899	0.894154	1
5124	Eye Abnormalities	0.5	0.0289679	0.054763	0.946812	0.702579	0.80657	0.76593	0.973872	0.857458	0.996981	0.830956	0.904316	1
5126	Eye Burns	0.888412	0.0966387	0.174316	0.982085	0.816012	0.891335	0.768151	0.992064	0.865794	0.997882	0.863735	0.924339	1
5128	Eye Diseases	0.194542	0.0221	0.0396911	0.782538	0.9049	0.839266	0.790142	0.962607	0.86788	0.998263	0.879281	0.934516	1
5129	Eye Foreign Bodies	1	0.00305064	0.00608272	0.984079	0.817245	0.892882	0.762169	0.993363	0.862528	0.998188	0.892875	0.940773	1
5130	Eye Hemorrhage	0.25	0.00155763	0.00309597	0.985595	0.711191	0.825849	0.688591	0.993563	0.813191	0.983239	0.75505	0.84999	1
5131	Eye Injuries	0.841045	0.1143	0.20125	0.942223	0.750254	0.827464	0.801834	0.977401	0.880943	0.996959	0.845042	0.913875	1
5132	Eye Manifestations	0.409722	0.0187302	0.0358227	0.752726	0.912722	0.824683	0.772611	0.963645	0.857589	1	0.862169	0.923106	1
5134	Eye Neoplasms	0.962963	0.00260443	0.00519481	0.983765	0.649079	0.782107	0.801942	0.964865	0.875879	0.997521	0.841408	0.911553	1
5140	Eyelashes	0.485714	0.286517	0.360424	0.991677	0.717139	0.83226	0.699715	0.985061	0.818193	0.994645	0.762648	0.861597	1
5141	Eyelid Diseases	0.5	0.0009168	0.00183025	0.986425	0.654032	0.786414	0.755056	0.989695	0.856578	0.996862	0.820205	0.898498	1
5142	Eyelid Neoplasms	0.88	0.00726073	0.0144026	0.992909	0.732096	0.842726	0.764231	0.993677	0.86396	0.993772	0.857567	0.919124	1
5143	Eyelids	0.406433	0.156467	0.225949	0.988989	0.637434	0.775138	0.808852	0.966987	0.880864	0.99375	0.83182	0.903711	1
5147	Facial Bones	0.466759	0.0460257	0.0837892	0.992886	0.703839	0.82372	0.826343	0.983815	0.898217	0.994931	0.869048	0.926351	1
5148	Facial Dermatoses	0.727273	0.00164643	0.00328542	0.983004	0.756365	0.854906	0.756305	0.984096	0.855276	0.996415	0.835142	0.907395	1
5149	Facial Expression	0.702065	0.156373	0.255776	0.9749	0.737528	0.839554	0.954354	0.903345	0.928075	0.989524	0.859649	0.919379	1
5150	Facial Hemiatrophy	0.851163	0.280245	0.421659	0.993029	0.8183	0.897096	0.712061	0.996271	0.830312	0.996723	0.841361	0.910062	1
5151	Facial Injuries	0.544669	0.0808729	0.140835	0.983293	0.653989	0.785484	0.763479	0.987273	0.861029	0.995505	0.790278	0.877464	1
5152	Facial Muscles	0.562992	0.0794297	0.139218	0.975302	0.668461	0.793172	0.826155	0.982831	0.89769	0.99625	0.857606	0.920799	1
5153	Facial Neoplasms	0.888889	0.00261352	0.00521173	0.971918	0.569892	0.718364	0.761331	0.978879	0.856494	0.986903	0.809395	0.887701	1
5155	Facial Nerve Diseases	0.4	0.00201816	0.00401606	0.986096	0.858169	0.917594	0.866302	0.965384	0.912762	0.991402	0.845591	0.910927	1
5156	Facial Neuralgia	0.688525	0.121154	0.206051	0.96445	0.750915	0.844224	0.711026	0.97434	0.821823	0.996306	0.80811	0.891161	1
5158	Facial Paralysis	0.834779	0.244018	0.377645	0.987785	0.77496	0.868511	0.797812	0.990802	0.883888	0.997073	0.857208	0.91997	1
5162	Factitious Disorders	0.709924	0.0852429	0.152209	0.99043	0.662085	0.793306	0.706808	0.990528	0.82486	0.99728	0.848979	0.915345	1
5166	Factor V Deficiency	0.845361	0.27656	0.416773	0.983773	0.82052	0.894605	0.766946	0.993141	0.86511	0.998276	0.896077	0.942622	1
5173	Factor XI Deficiency	0.907285	0.529981	0.669109	0.988808	0.85047	0.914382	0.781732	0.997146	0.875694	0.995616	0.895631	0.940218	1
5175	Factor XII Deficiency	0.792683	0.375723	0.509804	0.978913	0.872745	0.922397	0.758002	0.999065	0.861605	1	0.904664	0.947768	1
5177	Factor XIII Deficiency	0.787755	0.463942	0.583964	0.992476	0.923675	0.956738	0.747171	0.995794	0.853073	1	0.894262	0.9428	1
5184	Fallopian Tube Diseases	1	0.000455373	0.000910332	0.985747	0.779904	0.870754	0.886147	0.993967	0.936904	0.996764	0.883819	0.935959	1
5185	Fallopian Tube Neoplasms	1	0.00384615	0.00766283	0.988135	0.831182	0.902841	0.760311	0.992623	0.860924	0.993824	0.861829	0.921164	1
5187	Fallopian Tubes	0.518853	0.10376	0.172936	0.990071	0.685419	0.810015	0.855116	0.983436	0.91479	0.996632	0.872888	0.929104	1
5191	Family Characteristics	0.219048	0.0115	0.0218527	0.750568	0.904753	0.820457	0.804377	0.988747	0.887067	0.998311	0.880193	0.934802	1
5198	Fanconi Syndrome	0.639519	0.438645	0.520369	0.978404	0.794685	0.876868	0.721209	0.988107	0.833768	0.997807	0.853433	0.918423	1
5199	Fanconi Anemia	0.904366	0.434783	0.587243	0.987389	0.908075	0.946022	0.938899	0.974708	0.956462	0.996447	0.883743	0.93517	1
5201	Fantasy	0.479111	0.201989	0.284173	0.982854	0.628248	0.766409	0.773988	0.994168	0.870357	0.997077	0.870327	0.928839	1
5203	Farmer's Lung	0.84434	0.560543	0.673777	0.966625	0.78724	0.867696	0.76836	0.99289	0.8661	1	0.915259	0.955096	1
5207	Fasciculation	0.156627	0.229862	0.186306	0.975756	0.786384	0.87069	0.847102	0.970279	0.903906	0.996425	0.821399	0.892191	1
5208	Fasciitis	0.509956	0.785343	0.618375	0.992289	0.842292	0.911099	0.71894	0.993696	0.834214	0.996416	0.869944	0.925832	1
5211	Fascioliasis	0.908514	0.363801	0.519555	0.99889	0.859257	0.923823	0.804794	0.992017	0.888602	0.998338	0.860686	0.92306	1
5218	Fat Necrosis	0.498943	0.646575	0.563246	0.973633	0.793321	0.873861	0.702412	0.976478	0.816998	0.996852	0.843352	0.911562	1
5219	Father-Child Relations	0.714286	0.00203087	0.00405022	0.98188	0.658009	0.787325	0.768046	0.996212	0.86735	0.99421	0.851154	0.916102	1
5220	Fathers	0.283938	0.357314	0.316428	0.990766	0.666726	0.797044	0.872071	0.948189	0.908474	0.989172	0.809144	0.88823	1
5222	Mental Fatigue	0.485597	0.13981	0.217111	0.98569	0.627301	0.766497	0.728043	0.992793	0.83978	0.997727	0.787811	0.87855	1
5234	Fatty Liver	0.782557	0.3948	0.524826	0.976758	0.828323	0.896432	0.872513	0.981035	0.923567	0.995001	0.868753	0.926767	1
5235	Fatty Liver, Alcoholic	0.277778	0.0115607	0.0221976	0.959755	0.940129	0.949797	0.921494	0.975418	0.947557	0.993	0.903509	0.945112	1
5236	Favism	0.927419	0.638889	0.756579	0.995979	0.813373	0.895219	0.764489	0.979686	0.858596	1	0.879259	0.934282	1
5241	Feathers	0.72835	0.338416	0.462117	0.997719	0.760185	0.862812	0.961642	0.93805	0.949668	0.995282	0.828091	0.899945	1
5242	Fecal Incontinence	0.785859	0.251373	0.380906	0.989139	0.810102	0.890681	0.933912	0.953865	0.943764	0.997287	0.834599	0.907703	1
5243	Feces	0.200644	0.1557	0.175338	0.995524	0.48902	0.655844	0.871978	0.981347	0.92342	0.996292	0.940497	0.966929	1
5244	Fecal Impaction	0.486726	0.147849	0.226804	0.92892	0.518603	0.652885	0.708539	0.990902	0.826058	0.997326	0.793291	0.880295	1
5247	Feeding Behavior	0.28439	0.0583	0.0967635	0.748864	0.901211	0.817978	0.84285	0.975029	0.904126	0.998437	0.917162	0.954923	1
5254	Feline Panleukopenia	0.513514	0.38191	0.43804	0.979534	0.905916	0.940785	0.755283	0.991166	0.856297	1	0.859605	0.921909	1
5258	Felty's Syndrome	0.841584	0.713087	0.772025	0.954372	0.882218	0.916559	0.71908	0.997976	0.835681	0.99932	0.897571	0.944512	1
5262	Feminization	0.142604	0.363431	0.204835	0.972246	0.672919	0.794733	0.762435	0.977549	0.856451	1	0.766439	0.863415	1
5264	Femoral Fractures	0.683962	0.116	0.198358	0.98885	0.770808	0.866254	0.83142	0.976311	0.898051	0.992087	0.875478	0.928928	1
5265	Femoral Neck Fractures	0.889931	0.225087	0.359298	0.991036	0.851083	0.915726	0.79643	0.983267	0.880033	0.994742	0.901357	0.945219	1
5266	Femoral Neoplasms	0	0	0	0.980035	0.662942	0.790847	0.746693	0.984549	0.849262	0.992131	0.866352	0.924138	1
5268	Femoral Vein	0.52731	0.245141	0.334689	0.98342	0.727694	0.836422	0.820979	0.969695	0.889129	0.994636	0.879503	0.932597	1
5270	Femur Head	0.592857	0.076698	0.135824	0.983178	0.882376	0.93002	0.846304	0.980649	0.90851	0.992739	0.869666	0.925805	1
5271	Femur Head Necrosis	0.893939	0.0386463	0.0740896	0.993386	0.883276	0.935078	0.884113	0.988579	0.933405	0.992719	0.900328	0.943679	1
5272	Femur Neck	0.283439	0.0487271	0.0831581	0.982944	0.908512	0.944177	0.966565	0.928935	0.947338	0.994218	0.898046	0.942238	1
5310	Fetal Alcohol Syndrome	0.806734	0.44272	0.571701	0.988202	0.906863	0.94576	0.933025	0.967342	0.949848	0.998429	0.894085	0.942367	1
5311	Fetal Hypoxia	0.523967	0.130399	0.208827	0.985745	0.804722	0.885947	0.922359	0.97532	0.948016	0.997039	0.891796	0.940849	1
5312	Fetal Blood	0.311236	0.0831	0.131176	0.985645	0.781874	0.872004	0.905172	0.972687	0.93771	0.998076	0.976674	0.987103	1
5313	Fetal Death	0.294409	0.0774	0.122575	0.778247	0.887176	0.829144	0.814298	0.979429	0.889246	0.998889	0.926554	0.960902	1
5315	Fetal Diseases	0.486111	0.0035	0.00694996	0.789199	0.921219	0.850102	0.803568	0.974199	0.880688	0.997172	0.931227	0.962596	1
5316	Fetal Distress	0.436791	0.417352	0.42685	0.9726	0.830032	0.895631	0.855457	0.984828	0.915513	0.997318	0.899689	0.94514	1
5317	Fetal Growth Retardation	0.673321	0.0742	0.13367	0.957185	0.873639	0.913497	0.968831	0.926938	0.947411	0.994695	0.922492	0.956526	1
5318	Fetal Heart	0.463704	0.293716	0.359635	0.967385	0.815456	0.884827	0.826433	0.966382	0.890934	0.999176	0.900294	0.946767	1
5320	Fetal Macrosomia	0.677003	0.208599	0.318929	0.979409	0.868466	0.920541	0.955658	0.920674	0.93774	0.989099	0.881382	0.93127	1
5321	Extraembryonic Membranes	0.213115	0.00618165	0.0120148	0.72158	0.888286	0.796267	0.807007	0.977505	0.884052	0.99836	0.885098	0.936718	1
5322	Fetal Membranes, Premature Rupture	0.5	0.000292483	0.000584624	0.978951	0.908337	0.942316	0.971172	0.962457	0.966785	0.993691	0.914633	0.951953	1
5327	Fetal Resorption	0.568627	0.0847128	0.147458	0.965404	0.837492	0.896735	0.947462	0.935876	0.941559	0.998729	0.950549	0.973484	1
5329	Fetishism (Psychiatric)	0	0	0	0.981948	0.8114	0.888227	0.686776	1	0.812795	0.99375	0.797763	0.879789	1
5330	Fetofetal Transfusion	0.959184	0.0409765	0.0785953	0.988885	0.890774	0.937152	0.935415	0.953857	0.944419	0.993931	0.887603	0.936836	1
5331	Fetomaternal Transfusion	0.808511	0.0748031	0.136937	0.980946	0.698768	0.815949	0.756192	0.988666	0.85689	0.996091	0.89683	0.942077	1
5348	Fibrocystic Breast Disease	0.79562	0.0417625	0.0793593	0.984935	0.930582	0.956977	0.917136	0.972517	0.943817	0.994569	0.927552	0.959348	1
5350	Fibroma	0.572295	0.261588	0.359056	0.731174	0.922097	0.815594	0.791588	0.973298	0.873071	0.993111	0.832677	0.904516	1
5351	Fibromatosis, Gingival	0.8	0.0137931	0.0271186	0.991939	0.863833	0.923091	0.698693	1	0.82187	1	0.856034	0.920472	1
5352	Fibromuscular Dysplasia	0.653097	0.536337	0.588986	0.971988	0.865853	0.915819	0.807924	0.989273	0.889275	0.98999	0.847028	0.910353	1
5354	Fibrosarcoma	0.744182	0.4285	0.543851	0.966636	0.737064	0.836356	0.85532	0.964515	0.906631	0.997229	0.873408	0.93022	1
5355	Fibrosis	0.118225	0.6234	0.198757	0.993176	0.729387	0.841079	0.913561	0.844363	0.877593	0.976837	0.816267	0.887032	1
5356	Fibromyalgia	0.888052	0.760895	0.81957	0.984229	0.863257	0.919772	0.922397	0.900038	0.911032	0.98941	0.824187	0.897853	1
5358	Fibrous Dysplasia, Monostotic	0.5	0.00295858	0.00588235	0.983435	0.946899	0.96471	0.6871	0.997192	0.812622	0.988312	0.827335	0.894856	1
5359	Fibrous Dysplasia, Polyostotic	0.5	0.00118343	0.00236127	0.989209	0.884274	0.933637	0.824397	0.996881	0.90213	0.993416	0.872885	0.928077	1
5364	Field Dependence-Independence	0.836066	0.0326296	0.0628079	0.973658	0.750427	0.847432	0.947351	0.981634	0.964151	0.988978	0.927971	0.957103	1
5366	Figural Aftereffect	0.833333	0.0148075	0.029098	0.980599	0.785226	0.871939	0.801909	0.992844	0.887146	0.997767	0.954634	0.975313	1
5368	Filariasis	0.603664	0.421104	0.496122	0.990869	0.710582	0.82756	0.809157	0.986377	0.889005	0.998608	0.855192	0.919378	1
5383	Finger Injuries	0.858974	0.0191429	0.0374511	0.987299	0.761056	0.859495	0.799319	0.987136	0.883345	0.995998	0.894885	0.941956	1
5384	Finger Joint	0.665455	0.0439165	0.0823953	0.97714	0.772468	0.862798	0.797448	0.991222	0.883811	0.995363	0.874499	0.929228	1
5386	Fingersucking	0.953488	0.0444204	0.0848861	0.946154	0.673392	0.7788	0.74236	0.99054	0.848556	0.996182	0.817843	0.89529	1
5391	Firesetting Behavior	1	0.0470588	0.0898876	1	0.803872	0.890771	0.705638	0.996538	0.825603	1	0.832647	0.904418	1
5393	Fish Diseases	0.88764	0.00983321	0.0194509	0.98875	0.7871	0.876386	0.976322	0.930278	0.952737	0.990503	0.856832	0.91757	1
5397	Fish Venoms	0.888889	0.0255591	0.0496894	0.98923	0.691912	0.813974	0.862607	0.906801	0.882737	1	0.811552	0.889583	1
5401	Fissure in Ano	0.985075	0.0393091	0.0756014	0.985726	0.774691	0.867491	0.742312	0.996711	0.850852	0.997778	0.817126	0.896005	1
5407	Flagella	0.683851	0.370769	0.480839	1	0.711409	0.831343	0.932275	0.97093	0.951185	0.991974	0.89191	0.937167	1
5409	Flail Chest	0.541667	0.621324	0.578767	0.986952	0.877186	0.928767	0.729532	1	0.843179	1	0.840714	0.910777	1
5425	Flicker Fusion	0.685039	0.19299	0.301142	0.980251	0.746034	0.847163	0.830347	0.990988	0.903555	0.998486	0.917041	0.955323	1
5441	Fluids and Secretions	0	0	0	0.726559	0.951305	0.823522	0.801344	0.990281	0.885769	0.999444	0.956209	0.977063	1
5458	Fluoride Poisoning	0.890411	0.0741163	0.136842	0.995663	0.756743	0.859876	0.744326	0.989614	0.84951	0.99845	0.835256	0.907306	1
5487	Foam Cells	0.484568	0.514754	0.499205	0.990788	0.890296	0.9378	0.932353	0.85228	0.890408	0.994923	0.876433	0.929341	1
5489	Focal Dermal Hypoplasia	0.55102	0.650602	0.596685	0.977697	0.904612	0.939632	0.702484	0.97893	0.817833	1	0.853493	0.917281	1
5490	Focal Infection	0.587082	0.295587	0.393202	0.835009	0.814871	0.807839	0.768937	0.907922	0.832554	0.999511	0.849296	0.916442	1
5491	Focal Infection, Dental	0	0	0	0.963317	0.661753	0.78442	0.733227	0.983641	0.840095	0.998124	0.82071	0.899027	1
5494	Folic Acid Deficiency	0.782986	0.118063	0.205187	0.990699	0.778305	0.871732	0.777102	0.988949	0.870216	0.998399	0.845246	0.912722	1
5497	Follicular Cyst	0.286432	0.286432	0.286432	0.988122	0.83963	0.907278	0.900969	0.974351	0.935704	0.996875	0.789737	0.877607	1
5499	Folliculitis	0.640598	0.497951	0.560338	0.97126	0.73414	0.836166	0.725716	0.987252	0.836392	0.997387	0.827851	0.90372	1
5510	Food Habits	0.713433	0.0478	0.089597	0.978713	0.671307	0.796351	0.882875	0.960667	0.920109	0.993961	0.908998	0.949212	1
5512	Food Hypersensitivity	0.918159	0.0369798	0.0710961	0.986584	0.798003	0.882323	0.866954	0.988378	0.923682	0.993593	0.844693	0.911389	1
5517	Food Poisoning	0.61807	0.205111	0.308007	0.984612	0.644012	0.778675	0.765855	0.975254	0.857926	0.997556	0.817581	0.896204	1
5518	Food Preferences	0.763441	0.0536497	0.100254	0.97702	0.786845	0.871665	0.949691	0.867542	0.906748	0.993491	0.835684	0.905602	1
5529	Foot Bones	0.164835	0.037037	0.0604839	0.983669	0.865585	0.920667	0.908476	0.940898	0.924139	0.978018	0.638902	0.747635	1
5530	Foot Deformities	0.128898	0.0749698	0.0948012	0.995672	0.818896	0.898579	0.832516	0.94929	0.886717	0.991254	0.768069	0.857258	1
5531	Foot Deformities, Acquired	0	0	0	0.983968	0.697108	0.815828	0.763459	0.993121	0.863202	0.996728	0.852709	0.916398	1
5532	Foot Deformities, Congenital	0	0	0	0.947946	0.663562	0.78046	0.757952	0.989627	0.858398	0.994569	0.886658	0.936544	1
5533	Foot Dermatoses	1	0.00190321	0.00379919	0.9839	0.630075	0.768182	0.746253	0.985242	0.849236	0.997294	0.794506	0.880699	1
5534	Foot Diseases	0.552632	0.00222152	0.00442525	0.791838	0.855697	0.817103	0.789976	0.970352	0.870914	0.997055	0.821565	0.899333	1
5535	Foot Rot	0.737864	0.23676	0.358491	0.991143	0.932828	0.961008	0.819938	0.997285	0.899121	0.998276	0.881799	0.932605	1
5536	Foot-and-Mouth Disease	0.835604	0.618412	0.710787	0.992336	0.92383	0.956834	0.800077	0.997805	0.888	0.998804	0.882666	0.933148	1
5543	Forearm Injuries	0.62	0.0177447	0.0345019	0.982788	0.718217	0.829701	0.745926	0.992376	0.851593	0.98981	0.861673	0.919355	1
5545	Forefoot, Human	0	0	0	0.985694	0.925217	0.954417	0.92488	0.936408	0.930352	0.989709	0.766932	0.860447	1
5546	Forehead	0.301059	0.583876	0.397274	0.955846	0.823989	0.884979	0.8604	0.966867	0.910326	0.988329	0.780209	0.869078	1
5547	Foreign Bodies	0.383811	0.2129	0.273879	0.831157	0.81835	0.823612	0.802196	0.969553	0.877962	0.999747	0.909854	0.95224	1
5548	Foreign-Body Migration	0	0	0	0.955235	0.668084	0.786239	0.832999	0.991526	0.905355	0.976496	0.841093	0.902644	1
5549	Foreign-Body Reaction	0.580986	0.039267	0.0735622	0.935603	0.652347	0.768638	0.846171	0.970716	0.904135	0.996832	0.840738	0.910378	1
5556	Form Perception	0.479167	0.0092	0.0180534	0.983164	0.739085	0.843824	0.881242	0.997179	0.935627	0.999289	0.972328	0.985439	1
5584	Fovea Centralis	0.425926	0.00941851	0.0184295	0.987001	0.874632	0.927395	0.981156	0.956794	0.968806	0.996184	0.900129	0.944684	1
5585	Influenza in Birds	0.916667	0.00418569	0.00833333	0.996819	0.910222	0.951529	0.944302	0.977924	0.960806	0.99842	0.767173	0.86185	1
5586	Fowlpox	0.367347	0.336449	0.35122	1	0.930905	0.964059	0.759722	0.987932	0.858555	0.997619	0.907446	0.949238	1
5596	Fractures, Closed	0.155556	0.00268199	0.00527307	0.982386	0.881775	0.929347	0.806688	0.990583	0.889164	0.990449	0.912972	0.949033	1
5597	Fractures, Open	0.211765	0.00478596	0.00936037	0.976175	0.857122	0.912718	0.822634	0.987997	0.897731	0.993265	0.902655	0.944838	1
5598	Fractures, Spontaneous	0.5	0.00036049	0.000720461	0.981601	0.832411	0.900847	0.771689	0.99242	0.868222	0.995371	0.84761	0.91407	1
5599	Fractures, Ununited	0	0	0	0.977374	0.874519	0.923083	0.845139	0.994269	0.91361	0.993521	0.903819	0.945855	1
5600	Fragile X Syndrome	0.922335	0.537621	0.67929	0.977941	0.936948	0.956923	0.958691	0.977828	0.96816	0.996884	0.898199	0.943971	1
5608	Free Association	0.461929	0.236979	0.313253	0.975564	0.761809	0.85487	0.700842	0.990699	0.820749	1	0.878893	0.934094	1
5611	Freemartinism	0.765957	0.215569	0.336449	0.983775	0.719141	0.829663	0.766095	0.992824	0.864064	1	0.832316	0.905138	1
5619	Freudian Theory	0.463768	0.0117604	0.0229391	0.995934	0.839799	0.911074	0.794214	0.996448	0.883859	0.997298	0.885332	0.936588	1
5621	Friedreich Ataxia	0.854749	0.174458	0.289773	0.988202	0.853188	0.915658	0.803374	0.989274	0.886585	0.997882	0.867505	0.925948	1
5627	Frostbite	0.9075	0.515625	0.657609	0.997298	0.687223	0.813528	0.740475	0.97389	0.841224	0.997452	0.841076	0.910333	1
5633	Fructose Intolerance	0.599349	0.632302	0.615385	0.955257	0.825604	0.882513	0.695019	0.993916	0.817656	1	0.891609	0.940913	1
5639	Frustration	0.268246	0.324541	0.293721	0.89063	0.661286	0.729592	0.734896	0.974195	0.8377	0.995839	0.789649	0.879048	1
5642	Fuchs' Endothelial Dystrophy	0.669565	0.2	0.308	0.99524	0.956403	0.975403	0.958743	0.948693	0.953562	1	0.74888	0.850337	1
5645	Fucosidosis	0.431624	0.863248	0.575499	0.961519	0.914083	0.936411	0.777434	0.97912	0.862547	1	0.883864	0.936642	1
5654	Fundus Oculi	0.654882	0.0389	0.0734378	0.99137	0.784935	0.876141	0.839761	0.991036	0.909141	0.996025	0.935932	0.964344	1
5660	Funnel Chest	0.876777	0.287714	0.433255	0.986361	0.884954	0.932861	0.743211	0.986458	0.847696	0.991953	0.874489	0.927717	1
5667	Furunculosis	0.713636	0.32438	0.446023	0.724015	0.907119	0.805139	0.722936	0.960215	0.824767	0.997878	0.816146	0.896417	1
5671	Fused Teeth	0.854167	0.115819	0.20398	0.973049	0.854133	0.909618	0.693021	1	0.818229	1	0.86869	0.928541	1
5674	Fusobacterium Infections	1	0.00336323	0.00670391	0.997789	0.747598	0.854613	0.736421	0.990507	0.844602	0.995833	0.803687	0.887965	1
5683	Gagging	0.487923	0.287749	0.362007	0.992564	0.693418	0.815628	0.697081	0.987403	0.816715	0.998333	0.772302	0.867342	1
5693	Galactosemias	0.666667	0.00224719	0.00447928	0.997361	0.744347	0.852417	0.766077	0.990723	0.863966	0.99796	0.89492	0.941787	1
5705	Gallbladder Diseases	0.689922	0.0310863	0.059492	0.994646	0.675846	0.804785	0.759894	0.970404	0.852334	0.996694	0.83222	0.904669	1
5706	Gallbladder Neoplasms	1	0.00484383	0.00964096	0.995576	0.836416	0.909058	0.807367	0.981893	0.886089	0.992428	0.883858	0.934131	1
5712	Galvanic Skin Response	0.848739	0.0336442	0.0647228	0.971256	0.700291	0.813787	0.83439	0.981668	0.902029	0.996697	0.874804	0.930767	1
5715	Gambling	0.854608	0.745382	0.796267	0.987504	0.844936	0.910601	0.908593	0.914803	0.911662	0.985613	0.82427	0.895081	1
5724	Ganglia	0.0717101	0.296312	0.115474	0.984514	0.657627	0.788513	0.88928	0.955665	0.921264	0.998621	0.916796	0.955085	1
5725	Ganglia, Autonomic	0.333333	0.000589391	0.0011767	0.775775	0.902113	0.826123	0.826149	0.971269	0.892836	0.999753	0.893513	0.94215	1
5726	Ganglia, Parasympathetic	0.5	0.00202156	0.00402685	0.981334	0.907565	0.942985	0.947722	0.884926	0.915182	0.996575	0.92067	0.955771	1
5727	Ganglia, Spinal	0.360656	0.00275	0.00545838	0.978511	0.858867	0.914787	0.959071	0.929056	0.943821	0.896983	0.8652	0.880632	1
5728	Ganglia, Sympathetic	0.459459	0.00329202	0.0065372	0.987512	0.892439	0.937562	0.949118	0.903749	0.925868	0.995398	0.935151	0.963738	1
5729	Ganglioneuroma	0.815965	0.357803	0.497465	0.990786	0.689881	0.813312	0.740687	0.988174	0.846631	0.99245	0.863623	0.921838	1
5733	Gangliosidoses	0.407407	0.09839	0.158501	0.983975	0.74773	0.849377	0.781948	0.996323	0.875949	1	0.932859	0.964057	1
5734	Gangrene	0.512486	0.459792	0.484711	0.767642	0.92563	0.839259	0.770418	0.975371	0.860844	0.998419	0.840122	0.911363	1
5738	Gas Gangrene	0.864362	0.544085	0.667808	0.991478	0.76246	0.861903	0.736554	0.980504	0.841121	0.998563	0.884291	0.936988	1
5739	Gas Poisoning	0.4	0.0619195	0.107239	0.915253	0.631285	0.725913	0.732536	0.96141	0.831264	0.998214	0.837482	0.906575	1
5744	Gastric Acid	0.580278	0.439655	0.500272	0.963542	0.91423	0.938234	0.968158	0.930243	0.948818	0.996981	0.917876	0.955313	1
5747	Gastric Fistula	0.347896	0.100655	0.156137	0.988883	0.781273	0.872821	0.747461	0.989358	0.851478	0.997254	0.886124	0.937294	1
5748	Gastric Fundus	0.47619	0.215621	0.296834	0.99046	0.869352	0.925939	0.947399	0.931111	0.939147	0.994716	0.891026	0.93882	1
5750	Gastric Juice	0.481008	0.1393	0.216036	0.992301	0.738476	0.846754	0.835812	0.97983	0.902102	0.999697	0.953657	0.975873	1
5753	Gastric Mucosa	0.313812	0.2974	0.305386	0.988575	0.864467	0.922341	0.891632	0.979408	0.933445	0.99899	0.958204	0.977483	1
5756	Gastritis	0.531	0.5387	0.534823	0.992174	0.763917	0.863197	0.833107	0.986194	0.903193	0.99752	0.929255	0.960675	1
5757	Gastritis, Atrophic	0.541667	0.00748417	0.0147643	0.991437	0.942276	0.966219	0.970114	0.945728	0.957745	0.996483	0.906656	0.948704	1
5758	Gastritis, Hypertrophic	0	0	0	0.967267	0.882285	0.922653	0.704132	0.995214	0.824058	1	0.877114	0.932443	1
5759	Gastroenteritis	0.673626	0.558853	0.610896	0.990027	0.658236	0.790567	0.811874	0.970352	0.884052	0.994791	0.825154	0.899849	1
5761	Gastroenteritis, Transmissible, of Swine	0	0	0	0.982051	0.92741	0.95381	0.847418	0.99349	0.914372	1	0.923	0.958803	1
5764	Gastroesophageal Reflux	0.521773	0.4074	0.457547	0.991959	0.781561	0.874277	0.861594	0.991094	0.921803	0.998144	0.924869	0.958499	1
5766	Gastrointestinal Contents	0.194175	0.00959233	0.0182815	0.961078	0.6954	0.806852	0.931032	0.839797	0.883011	0.98878	0.8103	0.887627	1
5767	Gastrointestinal Diseases	0.25347	0.0347	0.0610432	0.77596	0.881743	0.825466	0.791089	0.944686	0.861084	0.999731	0.897234	0.945073	1
5770	Gastrointestinal Neoplasms	0.596685	0.0108	0.021216	0.947948	0.739166	0.83053	0.822363	0.968845	0.889607	0.99372	0.895186	0.940941	1
5775	Gastrula	0.534759	0.275387	0.363554	0.993394	0.887933	0.937678	0.963485	0.935188	0.949099	0.992984	0.963435	0.977792	1
5776	Gaucher Disease	0.936865	0.419292	0.579313	0.993435	0.861143	0.922565	0.792301	0.988739	0.879582	0.998437	0.863324	0.92485	1
5783	Gender Identity	0.551429	0.0386	0.0721495	0.96358	0.674941	0.793803	0.866108	0.992797	0.925121	0.993729	0.921399	0.955659	1
5793	Generalization (Psychology)	0	0	0	0.974316	0.775106	0.863304	0.907237	0.99151	0.947439	0.989923	0.888122	0.935568	1
5794	Generalization, Response	0.333333	0.00334448	0.00662252	0.986804	0.73997	0.845246	0.783523	0.985475	0.87248	0.998148	0.866494	0.926176	1
5795	Generalization, Stimulus	0	0	0	0.980877	0.834507	0.901736	0.912517	0.984552	0.947013	0.992516	0.920691	0.954048	1
5824	Genetics, Behavioral	1	0.00153315	0.00306162	0.962211	0.595623	0.735699	0.739031	0.989359	0.846023	0.997376	0.827482	0.902491	1
5829	Geniculate Bodies	0.688525	0.011811	0.0232237	0.958983	0.861355	0.907497	0.966505	0.981943	0.974161	0.997673	0.928587	0.960317	1
5831	Genital Diseases, Female	0	0	0	0.781422	0.871241	0.823866	0.801946	0.95992	0.873845	0.999146	0.900002	0.946404	1
5832	Genital Diseases, Male	0	0	0	0.987313	0.583834	0.73372	0.742783	0.977448	0.844073	0.996033	0.807659	0.88819	1
5833	Genital Neoplasms, Female	0	0	0	0.953428	0.656401	0.777491	0.79505	0.974937	0.875846	0.995578	0.839988	0.909754	1
5834	Genital Neoplasms, Male	0	0	0	0.985945	0.613616	0.756368	0.738128	0.972701	0.839247	0.984341	0.837951	0.903401	1
5835	Genitalia	0.0864758	0.118635	0.100034	0.795271	0.721622	0.732563	0.756686	0.941412	0.838968	0.99697	0.776241	0.870615	1
5836	Genitalia, Female	0.25	0.000126231	0.000252334	0.756851	0.875038	0.811647	0.798597	0.949889	0.86767	0.997253	0.806397	0.889039	1
5837	Genitalia, Male	0.375	0.000541126	0.00108069	0.971495	0.686555	0.804439	0.870136	0.943865	0.905467	0.998905	0.823079	0.901438	1
5847	Geotrichosis	0.654545	0.264706	0.376963	0.997059	0.835072	0.907551	0.720591	0.986309	0.832205	1	0.831484	0.904681	1
5854	Germ Cells	0.306824	0.374676	0.337372	0.995831	0.661376	0.794823	0.928978	0.897825	0.913116	0.990236	0.876002	0.928636	1
5855	Germ Layers	0.118182	0.102767	0.109937	0.935481	0.485126	0.624996	0.773525	0.985637	0.866712	0.996307	0.868184	0.925012	1
5862	Gerstmann Syndrome	0.753846	0.295181	0.424242	0.918086	0.824248	0.864432	0.732553	0.99142	0.841948	1	0.896029	0.943494	1
5863	Gestalt Theory	0.424242	0.0507246	0.0906149	0.998413	0.74537	0.852908	0.837835	0.956492	0.891549	0.997727	0.83209	0.904087	1
5864	Gestalt Therapy	0.818182	0.319149	0.459184	0.95442	0.75449	0.84077	0.683603	0.992472	0.808478	1	0.832143	0.905301	1
5868	Gestures	0.383518	0.514346	0.439401	0.98905	0.777122	0.870192	0.953709	0.915264	0.933922	0.992755	0.842223	0.908604	1
5870	Giant Cell Tumors	0.682768	0.144915	0.239086	0.96436	0.803425	0.876522	0.771747	0.981781	0.864138	0.998742	0.893736	0.942447	1
5871	Giant Lymph Node Hyperplasia	0.475524	0.0456682	0.0833333	0.995348	0.926068	0.959429	0.878324	0.993326	0.932209	0.983294	0.873912	0.922144	1
5873	Giardiasis	0.892029	0.392147	0.544795	1	0.768511	0.869094	0.778777	0.993511	0.873093	0.996295	0.820169	0.897949	1
5877	Gigantism	0.676269	0.456481	0.545053	0.939383	0.694123	0.797744	0.732055	0.969654	0.83412	0.997761	0.857356	0.919753	1
5878	Gilbert Disease	1	0.00947867	0.0187793	1	0.908734	0.952103	0.770686	0.992773	0.867302	0.997418	0.891099	0.940584	1
5879	Tourette Syndrome	0.912202	0.425399	0.580218	0.978122	0.940311	0.958784	0.824057	0.99563	0.901689	0.996205	0.875566	0.930684	1
5880	Gills	0.829162	0.437985	0.573194	0.992589	0.871086	0.927846	0.962429	0.944439	0.953335	0.992327	0.893592	0.938829	1
5882	Gingival Diseases	0.4	0.0047043	0.00929924	0.970002	0.745453	0.842934	0.74398	0.979263	0.845534	0.996057	0.778985	0.872917	1
5883	Gingival Crevicular Fluid	0.868263	0.492002	0.628094	0.975029	0.947101	0.960841	0.981965	0.925088	0.952633	0.9988	0.897377	0.943765	1
5884	Gingival Hemorrhage	0.518519	0.00770077	0.0151762	0.971112	0.914468	0.941876	0.96483	0.864125	0.911654	0.997876	0.873437	0.929538	1
5885	Gingival Hyperplasia	0.795918	0.413428	0.544186	0.975061	0.831649	0.897486	0.720026	0.991708	0.834241	0.997796	0.838316	0.909995	1
5886	Gingival Hypertrophy	0.478873	0.217252	0.298901	0.956918	0.642337	0.767552	0.685702	0.986865	0.808986	1	0.73255	0.838038	1
5887	Gingival Neoplasms	1	0.00120337	0.00240385	0.947715	0.814828	0.875281	0.7321	0.980679	0.838189	0.989118	0.861426	0.91938	1
5888	Gingival Pocket	0.283784	0.0288066	0.0523039	0.98343	0.841364	0.906515	0.793382	0.988348	0.880014	0.999495	0.874326	0.930803	1
5889	Gingival Recession	0.699899	0.378953	0.491687	0.993163	0.902667	0.945743	0.971271	0.940806	0.955772	0.996733	0.877309	0.932275	1
5891	Gingivitis	0.717717	0.39451	0.509152	0.990416	0.81699	0.895369	0.860494	0.985935	0.918931	0.998502	0.846169	0.914487	1
5892	Gingivitis, Necrotizing Ulcerative	0.5	0.00108814	0.00217155	0.967374	0.669816	0.791178	0.725742	0.989745	0.837357	0.99864	0.79403	0.881366	1
5895	Gizzard	0.672353	0.628571	0.649725	0.983414	0.832205	0.901389	0.93185	0.930333	0.931058	0.999214	0.937978	0.966873	1
5896	Glanders	0.867133	0.738095	0.797428	0.983896	0.810347	0.887837	0.681435	1	0.809443	1	0.760147	0.857425	1
5902	Glaucoma, Open-Angle	0.75	0.000768738	0.0015359	0.995019	0.955921	0.975074	0.985709	0.936973	0.96071	0.996925	0.841441	0.908973	1
5910	Glioma	0.408654	0.4042	0.406415	0.960574	0.779895	0.860839	0.867045	0.981772	0.920837	0.999748	0.933137	0.964162	1
5911	Gliosis	0.281654	0.377593	0.322643	0.952231	0.795778	0.866949	0.925631	0.873216	0.898573	0.982679	0.878177	0.92632	1
5917	Globus Pallidus	0.536644	0.45962	0.495154	0.956063	0.791279	0.865877	0.968769	0.956022	0.962335	0.99559	0.904326	0.945752	1
5918	Glomus Tumor	0.766927	0.350804	0.481406	0.986513	0.824905	0.898471	0.728157	0.992929	0.840107	0.992822	0.830972	0.901656	1
5921	Glomerulonephritis	0.365029	0.5075	0.424633	0.983414	0.733546	0.840294	0.829734	0.989193	0.902461	0.999059	0.943588	0.969988	1
5922	Glomerulonephritis, IGA	0.638889	0.0118557	0.0232794	0.977239	0.947735	0.962249	0.969696	0.965419	0.967538	0.998191	0.9069	0.94992	1
5923	Glomerulosclerosis, Focal Segmental	0.965517	0.00803674	0.0159408	0.982286	0.887454	0.932438	0.965101	0.931303	0.947886	0.996984	0.885128	0.935787	1
5925	Glomus Jugulare Tumor	0.625731	0.142857	0.232609	0.991388	0.831547	0.9043	0.753123	0.993845	0.856652	0.994138	0.875495	0.929037	1
5926	Glossalgia	0.977778	0.19214	0.321168	0.95814	0.764139	0.849167	0.666719	0.991956	0.797213	1	0.686186	0.806525	1
5928	Glossitis	0.5475	0.44332	0.489933	0.960294	0.707	0.813514	0.72106	0.987292	0.833262	1	0.705694	0.820049	1
5929	Glossitis, Benign Migratory	0	0	0	0.968147	0.862225	0.910644	0.700155	0.992134	0.820506	1	0.807115	0.887514	1
5935	Glucagonoma	0.675862	0.628205	0.651163	0.974254	0.885144	0.927371	0.723732	0.994324	0.837556	0.994279	0.896812	0.941104	1
5953	Glycogen Storage Disease Type I	0.833333	0.0970874	0.173913	0.9843	0.856374	0.915738	0.763286	0.987536	0.860836	0.999574	0.883551	0.937289	1
5955	Glucosephosphate Dehydrogenase Deficiency	0.95	0.00502778	0.0100026	0.995095	0.745345	0.852262	0.77781	0.988294	0.870472	0.998577	0.890908	0.94072	1
6008	Glycogen Storage Disease	0.321082	0.20809	0.252522	0.973564	0.703154	0.816385	0.758166	0.972095	0.851855	0.998945	0.894539	0.943276	1
6029	Glycosuria	0.496943	0.139941	0.218384	0.96324	0.653701	0.778799	0.790778	0.972343	0.872157	0.999556	0.890559	0.94105	1
6030	Glycosuria, Renal	0.4	0.00680272	0.0133779	0.903328	0.737299	0.805206	0.734706	0.951504	0.828764	1	0.871897	0.930081	1
6042	Goiter	0.514323	0.452048	0.481179	0.99545	0.771064	0.868991	0.832772	0.976461	0.898902	0.998716	0.84366	0.913309	1
6043	Goiter, Endemic	0.571429	0.0110619	0.0217037	0.987634	0.913281	0.948982	0.813119	0.995466	0.894954	0.998978	0.875549	0.932503	1
6044	Goiter, Nodular	0.727273	0.00284192	0.00566171	0.992408	0.878001	0.931668	0.849723	0.986107	0.91277	0.996444	0.862856	0.922404	1
6045	Goiter, Substernal	0.666667	0.00315457	0.00627943	0.997057	0.811127	0.89449	0.708527	0.999556	0.829035	0.997438	0.871987	0.92835	1
6053	Goldenhar Syndrome	0.722222	0.392111	0.508271	0.993843	0.854974	0.91904	0.724501	0.995933	0.838004	0.995972	0.861179	0.920222	1
6056	Golgi Apparatus	0.370474	0.1852	0.24695	0.862367	0.810657	0.812594	0.885545	0.993274	0.936315	0.999319	0.978404	0.988684	1
6058	Gonadal Disorders	0.0666667	0.019802	0.0305344	0.98182	0.714199	0.826211	0.786708	0.933183	0.852377	0.973413	0.527273	0.657263	1
6059	Gonadal Dysgenesis	0.309079	0.430108	0.359685	0.997432	0.726739	0.840675	0.818984	0.994743	0.898245	0.997515	0.899813	0.944966	1
6060	Gonadal Dysgenesis, Mixed	0	0	0	0.979297	0.839907	0.904078	0.725766	0.988289	0.836289	1	0.814737	0.893427	1
6061	Gonadal Dysgenesis, 46,XY	0.8	0.00793651	0.0157171	0.965079	0.902856	0.932478	0.870112	0.998267	0.929042	1	0.891699	0.94102	1
6066	Gonads	0.327938	0.265306	0.293316	0.997021	0.589984	0.741263	0.837301	0.958107	0.893619	0.995273	0.817377	0.896149	1
6069	Gonorrhea	0.843924	0.3174	0.461304	0.999761	0.737721	0.848969	0.829249	0.989188	0.902178	0.99943	0.885302	0.938134	1
6073	Gout	0.845707	0.581764	0.689334	0.9946	0.696204	0.819044	0.794193	0.971102	0.873771	0.998707	0.81941	0.899192	1
6083	Graft Occlusion, Vascular	0	0	0	0.976613	0.796386	0.877253	0.963	0.943713	0.953249	0.984631	0.838121	0.902724	1
6086	Graft vs Host Disease	0.618605	0.0133	0.0260401	0.988638	0.900236	0.942366	0.97308	0.922076	0.946877	0.996636	0.954911	0.97441	1
6097	Granulation Tissue	0.34854	0.3804	0.363774	0.941277	0.653309	0.771261	0.797174	0.975434	0.877284	0.996991	0.860928	0.922246	1
6098	Granulocytes	0.330703	0.3814	0.354247	0.914574	0.823318	0.866543	0.889459	0.964082	0.925245	0.999	0.962048	0.979959	1
6100	Granuloma Inguinale	0.870833	0.448498	0.592068	0.987784	0.819198	0.895124	0.719885	0.98194	0.830537	1	0.877845	0.932798	1
6101	Granuloma, Giant Cell	0.818182	0.00590164	0.0117188	0.993326	0.725511	0.838405	0.712636	0.986664	0.827485	0.996533	0.864125	0.92397	1
6102	Granuloma, Laryngeal	0.5	0.00826446	0.0162602	0.994375	0.874445	0.929978	0.667956	0.987936	0.796351	1	0.858782	0.920731	1
6103	Granuloma, Lethal Midline	1	0.00228833	0.00456621	0.984594	0.869868	0.923561	0.708436	0.990732	0.825889	1	0.880444	0.933511	1
6104	Granuloma, Plasma Cell	1	0.00361533	0.00720461	0.990036	0.910236	0.948404	0.855403	0.996382	0.920402	0.972742	0.885572	0.926068	1
6105	Granulomatous Disease, Chronic	1	0.0443566	0.0849453	0.997526	0.824792	0.90291	0.892787	0.964355	0.927058	0.99766	0.87297	0.930438	1
6106	Granulosa Cell Tumor	0.868988	0.307512	0.45427	0.994022	0.890127	0.939178	0.783088	0.990137	0.87441	0.999577	0.904617	0.948874	1
6107	Granulosa Cells	0.768563	0.787009	0.777676	0.993963	0.960191	0.976783	0.958755	0.948263	0.953473	0.997381	0.95042	0.972691	1
6111	Graves Disease	0.718605	0.0309	0.0592522	0.996653	0.772933	0.870643	0.879507	0.99087	0.931866	0.99926	0.914098	0.953894	1
6126	Group Processes	0.622754	0.0107817	0.0211964	0.82991	0.747586	0.786546	0.797653	0.99189	0.884225	0.989932	0.803007	0.885102	1
6127	Group Structure	0.193548	0.0196507	0.0356789	0.922719	0.722429	0.810323	0.73764	0.98967	0.845165	0.993734	0.831621	0.903122	1
6130	Growth Disorders	0.477322	0.0221	0.0422441	0.943432	0.769635	0.847627	0.833467	0.970103	0.896606	0.998721	0.914223	0.954218	1
6132	Growth Plate	0.593458	0.53522	0.562836	0.947863	0.905906	0.926381	0.958615	0.912345	0.93489	0.995274	0.90081	0.943876	1
6167	Guilt	0.393973	0.329291	0.35874	0.978834	0.552303	0.704959	0.754591	0.996829	0.858929	0.99458	0.826726	0.901496	1
6179	Gyrus Cinguli	0.519481	0.0104004	0.0203926	0.953404	0.887206	0.919099	0.960025	0.880009	0.918242	0.983303	0.857815	0.913283	1
6181	H-Reflex	0.762725	0.502839	0.606098	0.988198	0.9138	0.949518	0.981207	0.936365	0.958237	0.996921	0.887947	0.938363	1
6185	Habituation, Psychophysiologic	0	0	0	0.982926	0.734414	0.840653	0.948942	0.971287	0.959975	0.988388	0.875356	0.927021	1
6188	Haemonchiasis	0.5	0.0031185	0.00619835	0.988934	0.967958	0.978324	0.96795	0.977999	0.972942	0.99939	0.922444	0.957786	1
6192	Haemophilus Infections	0.818182	0.0059761	0.0118655	0.990915	0.811439	0.89222	0.856917	0.986398	0.917063	0.995879	0.906619	0.948494	1
6198	Hair Cells, Auditory	0.6	0.000693642	0.00138568	0.994446	0.911467	0.951145	0.968408	0.941667	0.954827	0.998719	0.925678	0.959625	1
6199	Hair Cells, Auditory, Inner	0	0	0	0.993315	0.937856	0.964765	0.962402	0.957851	0.960088	0.998484	0.906655	0.948564	1
6201	Hair Diseases	0.516129	0.00793651	0.0156326	0.981509	0.703432	0.819468	0.726501	0.98006	0.834399	0.993979	0.821893	0.897466	1
6209	Halitosis	0.820513	0.433498	0.567284	0.971786	0.850771	0.906931	0.845295	0.973963	0.904542	0.996877	0.794696	0.87932	1
6210	Hallermann's Syndrome	0	0	0	0.955539	0.924499	0.939568	0.705782	1	0.827245	1	0.811213	0.893055	1
6212	Hallucinations	0.633909	0.41362	0.500601	0.980693	0.586559	0.734038	0.792885	0.987181	0.879409	0.995882	0.818463	0.897019	1
6214	Hallux	0.289689	0.520971	0.372338	0.992142	0.789105	0.878515	0.735792	0.978672	0.839923	0.994919	0.839651	0.907566	1
6222	Hamartoma	0.787456	0.533735	0.636233	0.976064	0.704266	0.818142	0.760883	0.986635	0.859147	0.986853	0.838759	0.905832	1
6223	Hamartoma Syndrome, Multiple	1	0.00185529	0.0037037	0.983313	0.803104	0.883253	0.862353	0.988912	0.92122	0.995187	0.860225	0.92018	1
6226	Hand Deformities	0.0568182	0.019685	0.0292398	0.837933	0.693527	0.725606	0.706128	0.938806	0.80583	1	0.777621	0.872397	1
6227	Hand Deformities, Acquired	0	0	0	0.979516	0.615298	0.755664	0.739153	0.994584	0.847981	0.998057	0.857831	0.921135	1
6228	Hand Deformities, Congenital	1	0.000367782	0.000735294	0.947312	0.83801	0.889266	0.750905	0.989611	0.853863	0.993694	0.901116	0.944373	1
6229	Hand Dermatoses	0.846154	0.0039704	0.00790372	0.96993	0.731918	0.834242	0.770643	0.99128	0.867137	0.997205	0.840388	0.911077	1
6230	Hand Injuries	0.893617	0.114844	0.203531	0.980462	0.780951	0.869393	0.792383	0.987722	0.879321	0.996342	0.869631	0.928185	1
6232	Hand, Foot and Mouth Disease	0.642202	0.534351	0.583333	0.987217	0.879338	0.930081	0.72166	0.985482	0.832757	1	0.779943	0.873187	1
6234	Handling (Psychology)	0	0	0	0.958932	0.765797	0.851511	0.954023	0.90875	0.930739	0.995255	0.904188	0.94615	1
6240	Happiness	0.361525	0.371027	0.366214	0.980195	0.640833	0.774694	0.842468	0.97094	0.902042	0.974934	0.761672	0.853099	1
6243	Harderian Gland	0.745127	0.712034	0.728205	0.989018	0.90704	0.946207	0.911787	0.934717	0.922946	0.998529	0.940251	0.967733	1
6252	Hate	0.346008	0.325	0.335175	0.827492	0.69211	0.719882	0.691001	0.994623	0.814876	1	0.743929	0.844677	1
6253	Haversian System	0.307692	0.0199667	0.0375	0.984087	0.83498	0.903248	0.895697	0.986241	0.938545	0.998286	0.905583	0.947266	1
6255	Rhinitis, Allergic, Seasonal	0.5	0.0001	0.00019996	0.995302	0.80304	0.88888	0.895714	0.989645	0.940331	0.9959	0.881097	0.933505	1
6258	Head and Neck Neoplasms	0.426829	0.007	0.0137741	0.971985	0.714226	0.823363	0.814832	0.981353	0.890363	0.997815	0.919458	0.95633	1
6259	Craniocerebral Trauma	0.0907127	0.0084	0.0153762	0.786772	0.929631	0.852247	0.806089	0.97615	0.882998	0.999526	0.89132	0.941087	1
6300	Health Services Misuse	0	0	0	0.813172	0.790452	0.801356	0.793885	0.992789	0.882226	0.986448	0.833342	0.902023	1
6311	Hearing Disorders	0.522883	0.0457	0.0840537	0.792165	0.934023	0.857251	0.805404	0.977907	0.883301	0.998785	0.860704	0.921397	1
6312	Hearing Loss, Bilateral	0.157895	0.00223214	0.00440205	0.997651	0.840121	0.912023	0.915842	0.972167	0.943065	0.9968	0.862858	0.923185	1
6313	Hearing Loss, Central	0.125	0.00306749	0.00598802	0.97707	0.868137	0.919051	0.848784	0.991662	0.914029	1	0.888059	0.93851	1
6314	Hearing Loss, Conductive	0.307692	0.00168209	0.00334588	0.992128	0.865977	0.924727	0.939208	0.983135	0.96064	0.996935	0.900598	0.944971	1
6315	Hearing Loss, Functional	0	0	0	0.987436	0.807577	0.887304	0.768317	0.954625	0.848681	1	0.880714	0.933394	1
6316	Hearing Loss, High-Frequency	0	0	0	0.994241	0.89478	0.941725	0.950213	0.937687	0.943682	1	0.897405	0.94412	1
6317	Hearing Loss, Noise-Induced	1	0.0023369	0.00466291	0.99415	0.84082	0.911065	0.833229	0.99465	0.906788	0.998803	0.881306	0.935175	1
6319	Hearing Loss, Sensorineural	0.758621	0.0022	0.00438728	0.995605	0.882073	0.935403	0.969478	0.954289	0.961819	0.996205	0.87444	0.929828	1
6322	Heart Aneurysm	0.960784	0.0169991	0.0334072	0.971711	0.808037	0.882318	0.792214	0.992153	0.88097	0.993887	0.918072	0.953947	1
6323	Heart Arrest	0.716981	0.0228	0.0441946	0.779644	0.927758	0.847267	0.806512	0.977496	0.883803	0.999548	0.928046	0.961749	1
6325	Heart Atria	0.525641	0.0041	0.00813654	0.978316	0.77685	0.865437	0.85966	0.988401	0.919541	0.996907	0.953244	0.974233	1
6327	Heart Block	0.429202	0.1361	0.206666	0.787467	0.940804	0.85733	0.826089	0.989588	0.900466	0.998736	0.942148	0.969288	1
6329	Heart Conduction System	0.505556	0.0091	0.0178782	0.963102	0.729191	0.829966	0.893125	0.988867	0.938556	0.998214	0.943447	0.969454	1
6330	Heart Defects, Congenital	0.25	0.0001	0.00019992	0.80966	0.876717	0.832602	0.812893	0.980356	0.888796	0.997605	0.929583	0.962041	1
6331	Heart Diseases	0.0944882	0.0324	0.0482538	0.791051	0.870883	0.823465	0.789945	0.961136	0.867168	0.996929	0.893584	0.941418	1
6332	Cardiomegaly	0.186813	0.0357	0.0599446	0.7989	0.914345	0.846344	0.854094	0.988919	0.916567	0.99569	0.943886	0.968808	1
6333	Heart Failure	0.173555	0.5472	0.263527	0.960314	0.798696	0.872073	0.873704	0.978365	0.923074	0.99585	0.950766	0.972572	1
6335	Heart Injuries	0.928105	0.0289973	0.0562376	0.952582	0.746847	0.837123	0.762907	0.967941	0.853266	0.994868	0.836016	0.907083	1
6337	Heart Murmurs	0.624088	0.0628908	0.114267	0.960117	0.65505	0.778708	0.758315	0.98498	0.856893	0.994052	0.851574	0.91655	1
6338	Heart Neoplasms	1	0.0025	0.00498753	0.968872	0.72523	0.829493	0.801488	0.98258	0.882837	0.994984	0.909694	0.949674	1
6341	Heart Rupture	0.395062	0.0407903	0.0739457	0.972624	0.875167	0.921161	0.742103	0.994201	0.849809	0.992594	0.930048	0.959933	1
6342	Heart Rupture, Post-Infarction	0	0	0	0.974293	0.926344	0.949502	0.872409	0.995309	0.929654	0.994734	0.91904	0.953254	1
6343	Heart Septal Defects	0.538462	0.00586265	0.011599	0.944536	0.66753	0.782123	0.777583	0.96971	0.863059	0.999678	0.8744	0.932091	1
6344	Heart Septal Defects, Atrial	0	0	0	0.970728	0.732321	0.834819	0.831289	0.988461	0.90307	0.993618	0.88584	0.93509	1
6345	Heart Septal Defects, Ventricular	1	0.000108026	0.000216029	0.958411	0.76979	0.853794	0.839395	0.983045	0.905551	0.99691	0.901662	0.946157	1
6346	Heart Septum	0.74359	0.0043065	0.00856341	0.961681	0.83494	0.893827	0.878799	0.978094	0.925775	0.989169	0.884975	0.932814	1
6349	Heart Valve Diseases	0.746753	0.0115	0.0226512	0.963013	0.737666	0.835358	0.823267	0.983311	0.896189	0.997084	0.934292	0.96396	1
6352	Heart Ventricles	0.158416	0.0032	0.00627328	0.968424	0.889408	0.927228	0.90319	0.97487	0.937658	0.991426	0.942936	0.965768	1
6356	Heartburn	0.344797	0.614297	0.441683	0.979517	0.789248	0.873955	0.923162	0.916411	0.919703	0.994963	0.82259	0.896227	1
6357	Heartwater Disease	1	0.0544554	0.103286	0.990387	0.980434	0.985334	0.961775	0.991664	0.976422	0.995455	0.920213	0.954367	1
6359	Heat Exhaustion	0.790909	0.0673896	0.124197	0.952472	0.817333	0.878062	0.735028	0.990282	0.843655	0.997515	0.885462	0.937141	1
6362	Heavy Chain Disease	0.878327	0.313433	0.462	0.955673	0.799213	0.867664	0.760731	0.996058	0.862396	0.999517	0.923902	0.958841	1
6367	Hela Cells	0.519225	0.3592	0.424636	0.897848	0.836688	0.866064	0.923641	0.965098	0.943908	0.996207	0.974339	0.984985	1
6373	Helminthiasis	0.632588	0.132029	0.218463	0.83804	0.739016	0.761296	0.780333	0.977303	0.867753	0.997833	0.792168	0.882168	1
6374	Helminthiasis, Animal	0	0	0	0.986326	0.761051	0.859118	0.891752	0.986547	0.936669	0.996511	0.867713	0.926619	1
6377	T-Lymphocytes, Helper-Inducer	0	0	0	0.953929	0.917752	0.935489	0.964049	0.875921	0.917868	0.983184	0.922688	0.950488	1
6379	Helping Behavior	0.719626	0.0391061	0.0741811	0.959447	0.669712	0.788719	0.857906	0.980487	0.915067	0.961886	0.700909	0.807036	1
6380	Helplessness, Learned	1	0.00265252	0.005291	0.981659	0.777981	0.867971	0.931224	0.941153	0.936046	0.992449	0.886628	0.935603	1
6381	Helsinki Declaration	0.710145	0.098	0.172232	0.977518	0.739335	0.841512	0.736	0.997677	0.846931	0.995229	0.821	0.896989	1
6390	Hemangioendothelioma	0.708978	0.417693	0.525681	0.96494	0.643525	0.772011	0.724243	0.974557	0.830877	0.995781	0.858256	0.921128	1
6391	Hemangioma	0.341489	0.2261	0.272065	0.747082	0.881925	0.807185	0.799009	0.980924	0.880666	0.999353	0.887769	0.939073	1
6392	Hemangioma, Cavernous	0.6875	0.00233446	0.00465313	0.987377	0.721233	0.833421	0.764598	0.987473	0.861828	0.991531	0.87254	0.927288	1
6394	Hemangiosarcoma	0.796537	0.0721852	0.132374	0.978557	0.632516	0.768332	0.758512	0.974235	0.852919	0.991276	0.825895	0.899504	1
6395	Hemarthrosis	0.704797	0.235657	0.353213	0.990226	0.723935	0.83628	0.754691	0.994967	0.858279	0.994746	0.87178	0.928366	1
6396	Hematemesis	0.440622	0.318155	0.369505	0.801206	0.830714	0.787085	0.731594	0.970168	0.834119	0.997065	0.825306	0.901816	1
6399	Hematocolpos	0.669118	0.423256	0.518519	0.982164	0.739518	0.843273	0.707078	1	0.828086	0.990574	0.82881	0.896768	1
6402	Hematologic Diseases	0.530973	0.042	0.0778426	0.744216	0.83617	0.787162	0.793687	0.949849	0.864753	0.996929	0.855724	0.919912	1
6407	Hematoma, Epidural, Cranial	0	0	0	0.985476	0.812753	0.890782	0.747088	0.990406	0.851694	0.996443	0.894117	0.941486	1
6408	Hematoma, Subdural	0.5	0.001443	0.0028777	0.984579	0.733629	0.840763	0.770548	0.983984	0.864269	0.997394	0.861292	0.923012	1
6409	Hematometra	0.586957	0.419689	0.489426	0.99347	0.70748	0.825453	0.701382	1	0.824132	0.997368	0.873158	0.92872	1
6412	Hematopoietic Stem Cells	0.261577	0.0627	0.101154	0.906233	0.84826	0.876281	0.944316	0.972824	0.958349	0.998121	0.965843	0.981362	1
6413	Hematopoietic System	0.252815	0.0787126	0.120049	0.756271	0.852846	0.790959	0.781285	0.947574	0.856399	0.99525	0.821903	0.898131	1
6423	Hemianopsia	0.492009	0.20622	0.290627	0.97958	0.678967	0.801971	0.762554	0.989959	0.861474	0.997931	0.863766	0.925397	1
6429	Hemiplegia	0.644213	0.289491	0.399471	0.986493	0.605593	0.750453	0.804419	0.983024	0.88478	0.996486	0.837257	0.908999	1
6431	Hemobilia	0.576509	0.685019	0.626097	0.991431	0.878437	0.931433	0.702648	0.992155	0.822495	0.994915	0.890281	0.938954	1
6434	Hemocytes	0.771186	0.539623	0.634951	0.987669	0.881728	0.931606	0.923593	0.941652	0.932499	0.983656	0.901903	0.939706	1
6445	Hemoglobin C Disease	0.5	0.142518	0.221811	1	0.811423	0.895657	0.712639	0.989421	0.828243	0.998837	0.91294	0.951848	1
6450	Hemoglobin SC Disease	0.551402	0.119675	0.196667	0.982427	0.925502	0.952964	0.839582	0.974742	0.901783	0.998958	0.860592	0.919117	1
6453	Hemoglobinopathies	0.581184	0.266527	0.365458	0.995564	0.641834	0.780348	0.754162	0.981334	0.852866	0.997443	0.85799	0.921473	1
6457	Hemoglobinuria, Paroxysmal	0.988889	0.0364008	0.070217	0.993099	0.830291	0.904364	0.790322	0.994362	0.880647	0.99893	0.89517	0.942931	1
6458	Hemolymph	0.776734	0.483363	0.595898	0.995096	0.764093	0.864409	0.922024	0.987888	0.953792	0.993752	0.881596	0.932997	1
6463	Hemolytic-Uremic Syndrome	0.834661	0.222754	0.351658	0.969026	0.894693	0.930304	0.833069	0.994142	0.906456	0.997465	0.899669	0.945446	1
6468	Hemopneumothorax	0.616822	0.438053	0.51229	0.977986	0.661123	0.787704	0.713617	0.99235	0.830034	0.99881	0.81413	0.892182	1
6469	Hemoptysis	0.569333	0.512605	0.539482	0.984459	0.77996	0.87035	0.748418	0.991719	0.853048	0.992837	0.845301	0.911837	1
6470	Hemorrhage	0.0533607	0.2889	0.0900828	0.987113	0.591997	0.740101	0.796654	0.973661	0.876293	0.998116	0.906053	0.949319	1
6471	Gastrointestinal Hemorrhage	0.329797	0.0746	0.121677	0.778761	0.910476	0.839476	0.803551	0.979934	0.883012	0.998876	0.942411	0.969315	1
6472	Oral Hemorrhage	0.884615	0.0130608	0.0257415	0.957115	0.622208	0.75394	0.723844	0.980653	0.832777	0.997913	0.790929	0.879573	1
6473	Postpartum Hemorrhage	0.734444	0.189127	0.300796	0.98229	0.630784	0.76814	0.756184	0.99394	0.858871	0.994311	0.829873	0.902789	1
6474	Hemorrhagic Disorders	0.311594	0.00964558	0.0187119	0.768023	0.921126	0.837322	0.785682	0.933704	0.853262	0.998715	0.873829	0.931373	1
6475	Hemorrhagic Disease of Newborn	0.882353	0.0245499	0.0477707	0.982507	0.769701	0.86285	0.703378	0.984759	0.820494	0.998254	0.898518	0.94457	1
6478	Hemorrhagic Fever, American	0	0	0	0.980438	0.962321	0.971211	0.841279	0.999123	0.913234	1	0.897353	0.94387	1
6479	Hemorrhagic Fever, Crimean	1	0.0282132	0.054878	0.983438	0.938079	0.959951	0.911205	0.981965	0.944892	0.99375	0.79501	0.879611	1
6480	Hemorrhagic Fever with Renal Syndrome	0.878431	0.364425	0.51514	0.969467	0.917175	0.942578	0.763191	0.997916	0.864822	0.998312	0.912513	0.952874	1
6482	Hemorrhagic Fevers, Viral	1	0.0019305	0.00385357	0.96906	0.808585	0.881536	0.720072	0.980888	0.830331	0.999661	0.819983	0.899236	1
6483	Hemorrhagic Septicemia	0.12	0.113636	0.116732	0.99202	0.771042	0.867067	0.742246	0.925436	0.82217	1	0.766868	0.865297	1
6486	Hemosiderosis	0.723164	0.43601	0.544019	0.997127	0.68449	0.811684	0.726788	0.973623	0.832206	0.997636	0.84962	0.915571	1
6491	Hemothorax	0.627183	0.390359	0.481212	0.984193	0.614967	0.756874	0.732438	0.988641	0.841405	0.994691	0.846551	0.912491	1
6499	Hepatic Artery	0.734516	0.452622	0.5601	0.975107	0.886977	0.92895	0.888966	0.985485	0.934721	0.996155	0.909013	0.949315	1
6500	Hepatic Duct, Common	0	0	0	0.993665	0.77548	0.871019	0.755317	0.985936	0.855316	0.996549	0.889468	0.938272	1
6501	Hepatic Encephalopathy	0.752414	0.312629	0.441722	0.976706	0.846597	0.906915	0.811156	0.989701	0.891554	0.997929	0.887049	0.938562	1
6502	Budd-Chiari Syndrome	0.887962	0.602507	0.717899	0.974241	0.884849	0.927289	0.740128	0.990942	0.847302	0.997298	0.850857	0.916715	1
6503	Hepatic Veins	0.539499	0.186088	0.276725	0.975796	0.841307	0.903556	0.861866	0.980416	0.917274	0.996134	0.866207	0.924579	1
6504	Hepatic Veno-Occlusive Disease	0.760234	0.30303	0.433333	0.967475	0.927679	0.947109	0.920191	0.965047	0.941976	0.993497	0.892329	0.938989	1
6505	Hepatitis	0.0844999	0.5197	0.145365	0.97428	0.743239	0.843206	0.80957	0.968307	0.881847	0.99981	0.930399	0.963398	1
6519	Hepatitis, Alcoholic	0.275862	0.010589	0.0203952	0.9571	0.914647	0.935346	0.882889	0.977618	0.927726	0.994959	0.882736	0.934428	1
6520	Hepatitis, Animal	0	0	0	0.96573	0.88357	0.922792	0.792333	0.985933	0.878469	0.99603	0.88906	0.938772	1
6521	Hepatitis, Chronic	0.210526	0.0115942	0.021978	0.978723	0.942166	0.960055	0.945146	0.970954	0.957858	0.994956	0.932799	0.962461	1
6523	Hepatitis, Toxic	0.166667	0.0002	0.000399521	0.974891	0.789624	0.872509	0.808724	0.978695	0.885622	0.997552	0.907872	0.95024	1
6524	Hepatitis, Viral, Animal	0	0	0	0.967761	0.928149	0.947434	0.926326	0.94742	0.936671	0.998542	0.944174	0.969278	1
6525	Hepatitis, Viral, Human	0	0	0	0.97463	0.879868	0.924799	0.82016	0.97905	0.892564	0.995697	0.888152	0.938285	1
6527	Hepatolenticular Degeneration	0.960089	0.0984091	0.17852	0.986641	0.808227	0.888464	0.770144	0.986219	0.864865	0.997818	0.841865	0.911148	1
6528	Carcinoma, Hepatocellular	0.258824	0.0022	0.00436292	0.978604	0.826786	0.896293	0.861083	0.986112	0.919363	0.996825	0.946236	0.969977	1
6529	Hepatomegaly	0.274168	0.217327	0.24246	0.732455	0.912159	0.812455	0.746698	0.957864	0.839192	0.997392	0.826961	0.903334	1
6546	Hermaphroditism	0.847926	0.169938	0.283131	0.738219	0.876712	0.801509	0.794877	0.983601	0.879192	0.997844	0.827883	0.903622	1
6547	Hernia	0.114345	0.441748	0.181666	0.997361	0.646345	0.784352	0.768168	0.964825	0.855326	0.993962	0.83162	0.903901	1
6548	Hernia, Diaphragmatic	0.666667	0.000807918	0.00161388	0.998308	0.753246	0.858622	0.817751	0.990963	0.896056	0.99832	0.878639	0.933083	1
6549	Hernia, Diaphragmatic, Traumatic	0	0	0	0.990547	0.896397	0.940947	0.722707	0.999562	0.838835	0.995036	0.91693	0.953749	1
6550	Hernia, Femoral	0.75	0.002693	0.00536673	0.992003	0.874325	0.929388	0.734811	0.996818	0.845886	0.996753	0.907998	0.948549	1
6551	Hernia, Hiatal	0.636364	0.00238989	0.00476191	0.991166	0.793385	0.881244	0.786124	0.988895	0.875872	0.996723	0.863192	0.924079	1
6552	Hernia, Inguinal	0.888889	0.00251177	0.00500939	0.998617	0.825473	0.90382	0.817513	0.986222	0.893975	0.9956	0.874234	0.929331	1
6553	Hernia, Obturator	1	0.030303	0.0588235	0.993283	0.947591	0.969765	0.711749	1	0.831463	0.998148	0.881695	0.934106	1
6555	Hernia, Ventral	0.75	0.000788022	0.00157439	0.988082	0.857629	0.918219	0.786186	0.990606	0.876607	0.992635	0.894303	0.939804	1
6556	Heroin Dependence	0.837121	0.0320894	0.0618095	0.974596	0.872262	0.920579	0.796309	0.981298	0.879144	0.995823	0.87215	0.929128	1
6557	Herpangina	0.680412	0.485294	0.566524	0.934311	0.616953	0.730875	0.709978	0.991013	0.826664	1	0.746703	0.850125	1
6559	Pemphigoid Gestationis	0.387097	0.142012	0.207792	0.98452	0.915355	0.948529	0.722171	0.99736	0.837603	1	0.831292	0.901877	1
6560	Herpes Labialis	0.73445	0.311675	0.437634	0.983593	0.810258	0.888428	0.714918	0.992824	0.83123	0.998633	0.867013	0.926973	1
6561	Herpes Simplex	0.382185	0.6749	0.488015	0.984098	0.846348	0.910002	0.841322	0.981661	0.906078	0.999028	0.924889	0.959775	1
6563	Herpes Zoster Ophthalmicus	0.789838	0.333009	0.468493	0.996505	0.798527	0.88653	0.719706	0.999419	0.83672	0.997822	0.87566	0.931348	1
6566	Herpesviridae Infections	0.444444	0.0004	0.000799281	0.978398	0.803052	0.882052	0.843443	0.982775	0.907782	0.995272	0.927134	0.959141	1
6570	Heterochromatin	0.65518	0.644901	0.65	0.988285	0.867027	0.923677	0.950174	0.971873	0.960895	0.994178	0.903669	0.944952	1
6606	Hiccup	0.836066	0.327763	0.470914	0.998598	0.777758	0.874376	0.707149	0.977034	0.820291	0.996977	0.783994	0.87387	1
6607	Adenoma, Sweat Gland	0	0	0	0.979506	0.760591	0.856204	0.730355	0.995112	0.84234	0.991146	0.846207	0.909543	1
6610	High Pressure Neurological Syndrome	0.55102	0.217742	0.312139	0.953208	0.926716	0.939135	0.941928	0.976716	0.958927	1	0.907244	0.948854	1
6613	Higher Nervous Activity	0.724702	0.323373	0.447199	0.886466	0.746976	0.791929	0.749971	0.964499	0.843722	1	0.777296	0.8724	1
6616	Hip Contracture	0.4375	0.0294118	0.0551181	0.975973	0.712342	0.822248	0.696718	0.989859	0.817285	1	0.817699	0.896354	1
6617	Hip Dislocation	0.320601	0.148535	0.203013	0.991207	0.865901	0.924278	0.791183	0.994715	0.881313	0.992992	0.899342	0.942991	1
6618	Hip Dislocation, Congenital	0.5	0.000167842	0.00033557	0.993412	0.877017	0.931583	0.808278	0.99109	0.890377	0.996915	0.899379	0.945109	1
6619	Hip Dysplasia, Canine	1	0.00721154	0.0143198	0.983278	0.950256	0.966346	0.900528	0.999359	0.946771	0.998571	0.854657	0.91772	1
6623	von Hippel-Lindau Disease	0.779644	0.457922	0.576965	0.979739	0.850372	0.910369	0.94156	0.975629	0.95826	0.994263	0.880797	0.932541	1
6625	Hippocratic Oath	0.869955	0.218715	0.34955	0.869579	0.744926	0.77434	0.715687	0.991619	0.831256	0.996371	0.769485	0.866141	1
6627	Hirschsprung Disease	0.820132	0.190787	0.309561	0.990765	0.893386	0.939535	0.95502	0.960423	0.957692	0.996108	0.867238	0.926085	1
6628	Hirsutism	0.608141	0.580507	0.594003	0.983313	0.710427	0.824358	0.822816	0.984706	0.896482	0.999245	0.873489	0.930853	1
6644	Histiocytes	0.315417	0.293057	0.303826	0.750767	0.818493	0.756396	0.777954	0.971984	0.864153	0.995465	0.880262	0.933463	1
6646	Histiocytosis, Langerhans-Cell	1	0.000259403	0.000518672	0.986653	0.80546	0.886839	0.746675	0.988422	0.850691	0.996831	0.881837	0.934633	1
6660	Histoplasmosis	0.884958	0.675239	0.766004	0.996267	0.79533	0.884507	0.764264	0.987846	0.861764	0.99836	0.862791	0.924139	1
6677	Histrionic Personality Disorder	0.538462	0.0589474	0.106262	0.9901	0.683228	0.808037	0.708679	0.994498	0.827316	1	0.901321	0.946902	1
6679	HIV Seropositivity	0.517103	0.0257	0.0489664	0.989292	0.919912	0.953335	0.859649	0.982795	0.917093	0.993434	0.94028	0.964885	1
6685	Hoarseness	0.329838	0.525038	0.405152	0.997242	0.714771	0.832173	0.713151	0.994796	0.830699	0.992112	0.795761	0.880179	1
6689	Hodgkin Disease	0.388889	0.0231	0.0436096	0.989787	0.739115	0.846262	0.823465	0.983406	0.896342	0.99876	0.934933	0.965453	1
6691	Classical Swine Fever	0.881081	0.413007	0.562392	0.995634	0.953659	0.97416	0.834449	0.998023	0.908851	0.997975	0.903464	0.947225	1
6702	Homing Behavior	0.368421	0.0155729	0.0298826	0.94725	0.562156	0.705043	0.942362	0.959554	0.950785	0.991678	0.829024	0.900429	1
6716	Homosexuality	0.716153	0.137	0.230001	0.988282	0.66859	0.797583	0.800626	0.991538	0.885908	0.997778	0.893139	0.941807	1
6724	Hoof and Claw	1	0.0018315	0.00365631	0.990938	0.842493	0.910667	0.94994	0.964187	0.956955	0.995952	0.82247	0.898565	1
6725	Hookworm Infections	0.531579	0.042634	0.0789371	0.881619	0.722844	0.784658	0.789586	0.979682	0.874389	1	0.825567	0.903535	1
6726	Hordeolum	0.628571	0.22	0.325926	0.694242	0.836919	0.757061	0.694435	0.933898	0.793682	1	0.87	0.926462	1
6733	Horns	0.0351719	0.208038	0.0601709	0.983466	0.769706	0.863088	0.760499	0.971875	0.852912	1	0.774684	0.869054	1
6734	Horse Diseases	0.875	0.0007	0.00139888	0.991399	0.899159	0.943024	0.820958	0.983986	0.895103	0.999174	0.958554	0.977632	1
6791	Hostility	0.481851	0.437037	0.458351	0.982937	0.694584	0.813899	0.808938	0.993441	0.891736	0.988784	0.836256	0.90346	1
6800	Deltaretrovirus Infections	0	0	0	0.980929	0.827501	0.897308	0.824541	0.988397	0.898921	0.996711	0.916099	0.95365	1
6803	Human Development	0.128505	0.0783104	0.0973164	0.927292	0.658926	0.770305	0.757029	0.972818	0.851384	0.982405	0.757017	0.850895	1
6804	Human Engineering	0.771429	0.00731509	0.0144928	0.968471	0.521736	0.678109	0.82683	0.994295	0.902854	0.990673	0.816609	0.893663	1
6810	Humeral Fractures	0.604423	0.100675	0.172601	0.993255	0.843383	0.912151	0.803387	0.989765	0.886875	0.993435	0.879398	0.931626	1
6815	Hunger	0.509761	0.483824	0.496454	0.982873	0.722185	0.832578	0.810067	0.983964	0.888534	0.996672	0.833011	0.906476	1
6818	Hyalin	0.410501	0.0945055	0.15364	0.989827	0.49905	0.663221	0.758599	0.973883	0.85284	0.993801	0.84137	0.908808	1
6819	Hyaline Membrane Disease	0.743153	0.402244	0.521965	0.987164	0.738695	0.845	0.78662	0.987024	0.875432	0.999509	0.926099	0.960152	1
6822	Hybrid Cells	0.729101	0.1378	0.231791	0.89098	0.915316	0.902982	0.928546	0.978135	0.952687	0.998258	0.979162	0.988243	1
6825	Hybridomas	0.752638	0.3067	0.435808	0.925896	0.946081	0.935873	0.941144	0.926841	0.933918	0.996157	0.965449	0.980365	1
6828	Hydatidiform Mole	0.890899	0.426171	0.576546	0.983134	0.813565	0.889781	0.804228	0.992343	0.888407	0.999921	0.884815	0.938054	1
6831	Polyhydramnios	0.471698	0.358637	0.40747	0.978018	0.711918	0.823676	0.754733	0.994547	0.858055	0.996541	0.892762	0.939559	1
6832	Hydranencephaly	0.704348	0.684507	0.694286	0.982699	0.771732	0.863865	0.714998	0.99437	0.831517	1	0.832302	0.904949	1
6833	Hydrarthrosis	0.814433	0.307393	0.446328	0.965856	0.626644	0.759254	0.731756	0.982307	0.83831	1	0.815	0.894734	1
6837	Hydroa Vacciniforme	0.813559	0.744186	0.777328	1	0.915558	0.955591	0.650134	0.98282	0.781783	1	0.807115	0.889349	1
6848	Testicular Hydrocele	0.818182	0.0190948	0.0373186	1	0.716861	0.834965	0.720848	0.987137	0.833182	0.99504	0.825403	0.899194	1
6850	Hydrocephalus, Normal Pressure	0.857143	0.00879765	0.0174165	0.994032	0.880812	0.93397	0.851405	0.989711	0.915178	0.997658	0.880392	0.934369	1
6869	Hydronephrosis	0.695028	0.469489	0.560418	0.97473	0.732999	0.83674	0.802079	0.981416	0.882719	0.997447	0.86774	0.926494	1
6870	Hydrophid Venoms	0	0	0	1	0.806619	0.8914	0.785931	0.991972	0.875633	1	0.881667	0.933797	1
6871	Hydrophthalmos	0.974359	0.124183	0.22029	0.895404	0.679877	0.744173	0.730294	0.965568	0.831346	1	0.799677	0.885746	1
6872	Hydropneumothorax	0.502857	0.478261	0.490251	0.95361	0.644412	0.761945	0.703734	0.993934	0.823661	1	0.724883	0.835862	1
6876	Hydrothorax	0.667742	0.667025	0.667383	0.992449	0.760547	0.861105	0.701137	0.978892	0.816896	0.996385	0.841403	0.91016	1
6925	Hymenolepiasis	0.652174	0.117845	0.19962	0.989102	0.834707	0.905034	0.740699	0.994687	0.849021	0.998471	0.758892	0.859753	1
6929	Hyperaldosteronism	0.774671	0.242575	0.36946	0.983174	0.714039	0.827019	0.796577	0.989191	0.882479	0.998818	0.889475	0.940202	1
6930	Hyperalgesia	0.655388	0.711403	0.682248	0.985572	0.93894	0.961672	0.966885	0.937699	0.952055	0.99203	0.875949	0.929466	1
6933	Hyperbilirubinemia, Hereditary	0	0	0	0.965212	0.651392	0.766326	0.75461	0.990844	0.85655	0.998358	0.909798	0.951513	1
6934	Hypercalcemia	0.653102	0.4895	0.559588	0.968025	0.727243	0.824749	0.805213	0.986091	0.886511	0.997874	0.88584	0.937751	1
6935	Hypercapnia	0.632281	0.553783	0.590434	0.980994	0.778241	0.867847	0.945027	0.955554	0.95025	0.994292	0.872209	0.927792	1
6938	Hyperlipoproteinemia Type II	0.45098	0.00505161	0.00999131	0.988638	0.834331	0.904929	0.973696	0.92744	0.949997	0.995934	0.906405	0.948659	1
6939	Hyperemesis Gravidarum	0.873217	0.531853	0.661068	0.985687	0.848934	0.912152	0.724449	0.995732	0.83864	0.993391	0.834825	0.904049	1
6940	Hyperemia	0.409362	0.456682	0.431729	0.980255	0.69848	0.815694	0.905456	0.903774	0.904574	0.990759	0.8568	0.917693	1
6941	Hyperesthesia	0.264984	0.113208	0.15864	0.938626	0.577261	0.705208	0.754146	0.96997	0.848284	0.996212	0.832673	0.905315	1
6942	Hypergammaglobulinemia	0.330975	0.132432	0.189171	0.945175	0.616287	0.745778	0.765314	0.991914	0.863949	0.995514	0.891146	0.93949	1
6943	Hyperglycemia	0.389254	0.3963	0.392746	0.981163	0.720491	0.830835	0.857164	0.965354	0.908042	0.99586	0.898271	0.943648	1
6944	Hyperglycemic Hyperosmolar Nonketotic Coma	0.72	0.0308748	0.0592105	0.988563	0.85384	0.916233	0.706158	0.993838	0.825523	0.998017	0.871075	0.927473	1
6945	Hyperhidrosis	0.775426	0.701969	0.736872	0.991097	0.862228	0.922165	0.811414	0.97584	0.885964	0.994638	0.826309	0.900523	1
6946	Hyperinsulinism	0.648631	0.158238	0.254411	0.987525	0.839292	0.907366	0.956038	0.883986	0.918524	0.992621	0.875481	0.929431	1
6947	Hyperkalemia	0.648478	0.397962	0.493233	0.843383	0.815115	0.818279	0.755322	0.986424	0.855506	0.996527	0.823828	0.900382	1
6948	Hyperkinesis	0.44958	0.0671057	0.11678	0.977088	0.580039	0.727106	0.773449	0.971265	0.861111	0.996135	0.846393	0.912626	1
6949	Hyperlipidemias	0.621538	0.0202	0.0391283	0.778378	0.889661	0.830303	0.826478	0.980263	0.896816	0.999274	0.933459	0.964912	1
6950	Hyperlipidemia, Familial Combined	0.95122	0.0614173	0.115385	0.987169	0.866523	0.922867	0.960896	0.859106	0.906918	0.995399	0.887647	0.935069	1
6951	Hyperlipoproteinemias	0.390728	0.0743697	0.124956	0.982254	0.693225	0.812664	0.82298	0.978444	0.893985	0.997323	0.914438	0.953546	1
6952	Hyperlipoproteinemia Type III	0.586207	0.0351967	0.0664062	0.968723	0.827496	0.891866	0.953237	0.921192	0.936454	1	0.902963	0.947029	1
6953	Hyperlipoproteinemia Type IV	0.4	0.017199	0.03298	0.980061	0.723708	0.832397	0.858531	0.970846	0.911061	0.999329	0.93421	0.964762	1
6954	Hyperlipoproteinemia Type V	0.533333	0.0347826	0.0653061	0.894941	0.71671	0.789189	0.777421	0.979187	0.865441	1	0.878478	0.933395	1
6956	Hyperopia	0.578102	0.369403	0.450768	0.987454	0.742831	0.847796	0.96246	0.983305	0.972713	0.996569	0.821434	0.898667	1
6957	Hyperostosis Frontalis Interna	0.893617	0.248521	0.388889	0.985082	0.659569	0.7893	0.7762	0.957032	0.857019	1	0.846719	0.915104	1
6958	Hyperostosis, Cortical, Congenital	0	0	0	0.993676	0.857014	0.920121	0.723659	0.992269	0.836732	1	0.877253	0.930704	1
6959	Hyperoxaluria	0.341249	0.713235	0.46163	0.975869	0.920235	0.947074	0.932099	0.908107	0.919772	0.997915	0.888604	0.939216	1
6960	Hyperoxaluria, Primary	0.777778	0.0305011	0.0587002	0.996029	0.939461	0.966786	0.8785	0.997463	0.933958	1	0.877198	0.933405	1
6961	Hyperparathyroidism	0.516957	0.689	0.590706	0.989676	0.819141	0.896353	0.831512	0.991261	0.904377	0.998855	0.928646	0.961848	1
6962	Hyperparathyroidism, Secondary	0.581081	0.0226733	0.0436437	0.981098	0.875692	0.925379	0.952795	0.968637	0.960642	0.998213	0.869706	0.927354	1
6963	Hyperphagia	0.343387	0.322968	0.332865	0.988189	0.770834	0.866021	0.945221	0.948668	0.94685	0.995125	0.905315	0.947347	1
6964	Hyperpituitarism	0.125	0.0151515	0.027027	0.777188	0.751367	0.724278	0.638405	0.977488	0.770641	1	0.793681	0.881742	1
6965	Hyperplasia	0.119755	0.4641	0.190384	0.776289	0.90536	0.835849	0.825479	0.975395	0.89419	0.998666	0.926999	0.960759	1
6966	Hyperprolactinemia	0.460728	0.587598	0.516486	0.99405	0.878057	0.932429	0.953987	0.960244	0.957063	0.996066	0.855365	0.919034	1
6968	Hypersensitivity, Delayed	0.571429	0.0008	0.00159776	0.797206	0.887159	0.839072	0.856574	0.988228	0.917699	0.999747	0.945392	0.971146	1
6969	Hypersensitivity, Immediate	0.857143	0.0006	0.00119916	0.992781	0.776505	0.871413	0.944677	0.967608	0.955982	0.995556	0.879623	0.931644	1
6970	Disorders of Excessive Somnolence	0.409091	0.00482057	0.00952885	0.995462	0.885353	0.93714	0.92512	0.881429	0.902634	0.994054	0.797645	0.883732	1
6971	Hypersplenism	0.548232	0.396281	0.460034	0.907643	0.71341	0.772429	0.766148	0.978177	0.859185	0.998702	0.868144	0.92729	1
6972	Hypertelorism	0.296629	0.410363	0.344348	0.969798	0.76356	0.854186	0.723532	0.993884	0.837323	0.995811	0.887212	0.935584	1
6974	Hypertension, Malignant	0.5	0.00684597	0.013507	0.982615	0.823496	0.896014	0.731756	0.985584	0.839831	0.998669	0.897747	0.944732	1
6975	Hypertension, Portal	0.773913	0.0089	0.0175976	0.993841	0.831161	0.905235	0.82525	0.992327	0.901097	0.998869	0.932647	0.963692	1
6976	Hypertension, Pulmonary	0.493562	0.0115	0.0224763	0.978421	0.852679	0.9112	0.842276	0.991524	0.910815	0.999263	0.957905	0.97726	1
6977	Hypertension, Renal	0.197772	0.0071	0.0137079	0.977339	0.85016	0.909315	0.835108	0.985991	0.904279	0.999854	0.939626	0.968365	1
6978	Hypertension, Renovascular	0.75	0.00931838	0.018408	0.978081	0.947785	0.96268	0.941378	0.981914	0.961205	0.99667	0.911011	0.951174	1
6980	Hyperthyroidism	0.410311	0.347	0.376009	0.794267	0.949952	0.865157	0.822419	0.981127	0.894777	0.999554	0.906508	0.949235	1
6981	Hyperthyroxinemia	0.55814	0.627451	0.590769	0.992072	0.918151	0.953418	0.832103	0.976103	0.897125	1	0.840833	0.910618	1
6983	Hypertrichosis	0.618673	0.462963	0.52961	0.989177	0.662706	0.793584	0.722995	0.970077	0.828448	0.998678	0.786919	0.877834	1
6984	Hypertrophy	0.134014	0.4044	0.201314	0.777301	0.87718	0.822899	0.811821	0.970672	0.884157	0.999341	0.899253	0.945267	1
6985	Hyperventilation	0.516755	0.530968	0.523765	0.953727	0.67513	0.783779	0.787551	0.982532	0.874275	0.99753	0.840732	0.910689	1
6986	Hypervitaminosis A	0.340278	0.412921	0.373096	0.972784	0.88278	0.925455	0.699961	0.994109	0.821282	1	0.836984	0.906854	1
6990	Hypnosis	0.822098	0.490217	0.614192	1	0.733785	0.846441	0.787097	0.985572	0.875211	0.997691	0.856774	0.921098	1
6994	Hypoaldosteronism	0.313225	0.65534	0.423862	0.973631	0.820027	0.888935	0.731204	0.992394	0.839855	0.997059	0.75619	0.852976	1
6995	Hypobetalipoproteinemias	1	0.00401606	0.008	0.990447	0.809783	0.890489	0.911192	0.97089	0.939484	1	0.881917	0.935642	1
6996	Hypocalcemia	0.534317	0.396712	0.455346	0.982865	0.647831	0.78088	0.773995	0.981873	0.865586	0.998035	0.848396	0.915202	1
6998	Hypochondriasis	0.569318	0.263962	0.360691	0.853527	0.613872	0.667303	0.743695	0.994938	0.851109	0.997172	0.862042	0.92404	1
7000	Hypodermyiasis	0.97561	0.121951	0.216802	1	0.824944	0.903848	0.752181	1	0.857906	1	0.887652	0.937762	1
7001	Hypogastric Plexus	0.579832	0.0781427	0.137725	0.980542	0.757272	0.854272	0.91014	0.975825	0.941597	0.995983	0.869875	0.925105	1
7006	Hypogonadism	0.622923	0.501458	0.555629	0.980213	0.678036	0.801515	0.850601	0.982447	0.911764	0.996962	0.828949	0.902047	1
7007	Hypohidrosis	0.353659	0.154529	0.21508	0.981065	0.803197	0.883172	0.713031	0.990885	0.828848	0.998606	0.829173	0.903552	1
7008	Hypokalemia	0.557698	0.310082	0.398562	0.765607	0.887946	0.809226	0.774161	0.982159	0.865818	0.998116	0.840946	0.911158	1
7009	Hypolipoproteinemias	0.857143	0.00914634	0.0180995	0.984931	0.77376	0.866548	0.849854	0.95509	0.899112	0.997159	0.915594	0.953621	1
7010	Hyponatremia	0.697698	0.484112	0.571604	0.983049	0.67474	0.8002	0.766475	0.988861	0.863566	0.996951	0.82213	0.899504	1
7012	Hypopharyngeal Neoplasms	0.357143	0.00280899	0.00557414	0.983331	0.890233	0.934418	0.930051	0.945518	0.937687	0.98155	0.85474	0.912275	1
7014	Hypophosphatasia	0.851626	0.727431	0.784644	0.980642	0.773561	0.864669	0.755713	0.990652	0.857298	0.9976	0.885738	0.936532	1
7015	Hypophosphatemia, Familial	1	0.00152091	0.00303721	0.991844	0.828565	0.902735	0.813827	0.989325	0.892931	0.998745	0.87385	0.930336	1
7018	Hypopituitarism	0.687706	0.332535	0.448299	0.865335	0.816325	0.830343	0.789299	0.989025	0.87792	0.998201	0.817783	0.894818	1
7019	Hypoproteinemia	0.315628	0.242925	0.274545	0.720552	0.898739	0.799529	0.734464	0.947951	0.827489	0.998299	0.851459	0.917823	1
7020	Hypoprothrombinemias	0.857143	0.00603622	0.011988	0.98722	0.599134	0.745449	0.755712	0.979889	0.853128	0.998305	0.883093	0.936158	1
7022	Hypotension	0.216101	0.4727	0.296605	0.779858	0.920963	0.844551	0.820404	0.975666	0.891316	0.998458	0.914138	0.953635	1
7026	Hypothalamic Area, Lateral	0	0	0	0.954981	0.91655	0.935241	0.96228	0.964819	0.96354	0.997508	0.919314	0.955053	1
7027	Hypothalamic Diseases	0.4	0.00436364	0.00863309	0.978547	0.743235	0.844729	0.784269	0.980029	0.871212	0.996727	0.816522	0.89427	1
7029	Hypothalamic Neoplasms	0	0	0	0.977272	0.796682	0.87763	0.79367	0.976632	0.875219	0.982039	0.853352	0.910782	1
7030	Hypothalamo-Hypophyseal System	0.733906	0.0171	0.0334213	0.758767	0.921943	0.831794	0.86862	0.986022	0.9236	0.998502	0.919285	0.956785	1
7032	Hypothalamus, Anterior	0.0810811	0.00417827	0.00794702	0.96634	0.895792	0.929612	0.947583	0.94237	0.944948	0.999143	0.92608	0.959993	1
7033	Hypothalamus, Middle	0	0	0	0.978459	0.897161	0.935901	0.949529	0.96631	0.957828	0.99767	0.948408	0.971906	1
7034	Hypothalamus, Posterior	0.0869565	0.00470588	0.00892857	0.982635	0.920637	0.950324	0.940169	0.973804	0.956607	0.999457	0.913922	0.953496	1
7037	Hypothyroidism	0.389423	0.4698	0.425852	0.995989	0.766852	0.866523	0.833327	0.987767	0.903993	0.998934	0.922643	0.957769	1
7039	Hypotrichosis	0.531328	0.619883	0.5722	0.97697	0.876708	0.923841	0.753347	0.980458	0.851412	1	0.851429	0.91514	1
7040	Hypoventilation	0.322508	0.497911	0.391459	0.974878	0.67001	0.79403	0.75467	0.985576	0.854735	0.994885	0.828053	0.901844	1
7046	Hysteria	0.604969	0.303711	0.404401	0.772513	0.854041	0.788671	0.752545	0.981747	0.85196	0.997959	0.849559	0.916462	1
7049	Iatrogenic Disease	0.638158	0.0194	0.0376553	0.780757	0.874351	0.824273	0.765868	0.958222	0.851295	0.993418	0.797707	0.882002	1
7062	Identification (Psychology)	0	0	0	0.971864	0.565182	0.714668	0.777475	0.990471	0.871124	0.998142	0.89091	0.940706	1
7063	Identity Crisis	0.394495	0.0745234	0.125364	0.985027	0.588192	0.736028	0.714061	0.995357	0.831325	0.997408	0.835975	0.906643	1
7077	Ileal Diseases	0.25	0.000251067	0.00050163	0.982899	0.703	0.819692	0.757187	0.978976	0.853889	0.989652	0.860755	0.919021	1
7078	Ileal Neoplasms	0.4	0.000925069	0.00184587	0.9844	0.740957	0.845209	0.73697	0.977724	0.840359	0.98721	0.865662	0.920939	1
7079	Ileitis	0.492891	0.351589	0.410418	0.992531	0.708161	0.826459	0.76964	0.994813	0.867803	0.994723	0.852776	0.91601	1
7080	Ileocecal Valve	0.465041	0.230088	0.307858	0.985353	0.754399	0.854373	0.711505	0.980495	0.824536	0.996388	0.83567	0.906474	1
7084	Iliac Vein	0.678603	0.253597	0.369216	0.983309	0.728615	0.836985	0.759594	0.986222	0.858177	0.993749	0.884763	0.934855	1
7088	Illusions	0.44314	0.174466	0.250363	0.988803	0.722416	0.834799	0.822682	0.990466	0.898759	0.993291	0.856745	0.91742	1
7092	Imagination	0.470193	0.0995025	0.164247	0.985906	0.652149	0.78499	0.898432	0.987741	0.940948	0.98694	0.843078	0.904902	1
7100	Imitative Behavior	0.75	0.0110335	0.021747	0.947943	0.636827	0.761684	0.869356	0.993173	0.927075	0.988199	0.849225	0.910384	1
7102	Immersion Foot	0.807692	0.2	0.320611	0.949675	0.882888	0.914159	0.756971	0.982874	0.853658	1	0.805	0.887994	1
7105	Immune Complex Diseases	0.525547	0.0262391	0.0499826	0.98193	0.6534	0.784587	0.785522	0.987624	0.874998	0.998414	0.925871	0.960261	1
7106	Immune Sera	0.187311	0.0186	0.0338397	0.958195	0.686539	0.799906	0.892304	0.962213	0.925935	0.998481	0.962759	0.979827	1
7119	Immunoblastic Lymphadenopathy	0.657895	0.199203	0.30581	0.993622	0.880089	0.933356	0.749084	0.992857	0.853825	0.995595	0.919203	0.955077	1
7153	Immunologic Deficiency Syndromes	0.972973	0.0036	0.00717346	0.772912	0.873618	0.820181	0.811833	0.978543	0.887414	0.999334	0.933131	0.964679	1
7154	Immune System Diseases	0.142857	0.000332226	0.00066291	0.947911	0.565639	0.708341	0.709683	0.96044	0.816202	0.988315	0.752872	0.852559	1
7161	Immunoproliferative Small Intestinal Disease	0.654545	0.503497	0.56917	0.985855	0.866293	0.921081	0.720615	0.995634	0.835387	1	0.898571	0.94346	1
7169	Impetigo	0.678436	0.544534	0.604155	0.967806	0.730594	0.832456	0.721806	0.987719	0.834017	0.997699	0.804491	0.888413	1
7171	Implosive Therapy	0.35	0.0528302	0.0918033	0.987096	0.686862	0.809761	0.717399	0.967459	0.822116	1	0.730598	0.84004	1
7173	Imprinting (Psychology)	0	0	0	0.991856	0.71546	0.831044	0.786203	0.979809	0.871997	0.998313	0.825231	0.898799	1
7174	Impulse Control Disorders	0.626761	0.0616771	0.112303	0.978713	0.70928	0.822342	0.932483	0.929201	0.93077	0.983835	0.820349	0.89282	1
7175	Impulsive Behavior	0.540441	0.0512731	0.0936604	0.982015	0.733956	0.840015	0.946081	0.923225	0.934486	0.978246	0.866852	0.918268	1
7177	Inappropriate ADH Syndrome	0.619048	0.00682415	0.0134995	0.998243	0.793284	0.883931	0.743211	0.993981	0.850397	0.998031	0.889355	0.939553	1
7180	Incisor	0.467074	0.2979	0.363781	0.99133	0.781814	0.874188	0.826509	0.987575	0.899885	0.997783	0.895979	0.942895	1
7181	Inclusion Bodies, Viral	0.333333	0.000259403	0.000518403	0.961764	0.671853	0.791054	0.796552	0.986132	0.881208	0.999612	0.920334	0.957956	1
7184	Incontinentia Pigmenti	0.485315	0.871859	0.62354	0.975932	0.907504	0.940398	0.79417	0.999315	0.884302	1	0.890929	0.938353	1
7206	Individuality	0.186839	0.0206708	0.0372235	0.960694	0.554423	0.703056	0.888716	0.943623	0.915338	0.982092	0.834624	0.901329	1
7207	Individuation	0.411429	0.208545	0.27679	0.985327	0.622984	0.763088	0.768628	0.998937	0.86865	0.995824	0.873456	0.928875	1
7222	Inert Gas Narcosis	0.8	0.129555	0.222997	0.98026	0.734414	0.837257	0.766818	0.98372	0.861344	1	0.866167	0.926621	1
7228	Infant Nutrition Disorders	0.98	0.0134986	0.0266304	0.730587	0.923441	0.815672	0.789133	0.960573	0.866429	0.998531	0.807979	0.891209	1
7232	Infant, Newborn, Diseases	1	0.0001	0.00019998	0.778357	0.920241	0.842871	0.799783	0.974735	0.878623	0.999871	0.920817	0.958073	1
7235	Infant, Premature, Diseases	0	0	0	0.986727	0.700207	0.819115	0.820431	0.984654	0.895062	0.998424	0.935896	0.965437	1
7238	Infarction	0.0528295	0.525656	0.0960099	0.990595	0.648092	0.783519	0.748611	0.967243	0.843969	0.996859	0.849567	0.916152	1
7241	Infectious Bovine Rhinotracheitis	0.525268	0.490701	0.507396	0.979163	0.945248	0.961851	0.822339	0.995298	0.900369	0.998565	0.962843	0.980103	1
7244	Infectious Mononucleosis	0.880442	0.613583	0.72318	0.996081	0.778219	0.873742	0.78978	0.982221	0.875543	0.99849	0.911448	0.952508	1
7245	Inferior Colliculi	0.441048	0.0423835	0.0773354	0.970501	0.922031	0.945589	0.974791	0.921947	0.947583	0.996734	0.937044	0.965478	1
7246	Infertility	0.146677	0.362772	0.208894	0.991478	0.624634	0.766405	0.784591	0.966532	0.866095	0.994745	0.771193	0.86623	1
7247	Infertility, Female	0.3	0.0003	0.000599401	0.904559	0.741676	0.798123	0.816693	0.982345	0.891885	0.999221	0.919853	0.956639	1
7248	Infertility, Male	0.545455	0.0018	0.00358816	0.780131	0.903347	0.837219	0.84631	0.985196	0.91048	0.998762	0.935896	0.966033	1
7249	Inflammation	0.0426942	0.3473	0.0760405	0.812326	0.84479	0.823139	0.817466	0.962848	0.884208	0.99773	0.925345	0.959379	1
7251	Influenza, Human	0.333333	0.0002	0.00039976	0.990345	0.828727	0.902353	0.807355	0.977296	0.884226	0.997884	0.913651	0.952552	1
7266	Inhibition (Psychology)	0	0	0	0.968603	0.814699	0.884985	0.960145	0.899162	0.928618	0.979735	0.853781	0.909203	1
7282	Ink Blot Tests	0	0	0	0.986667	0.806916	0.887052	0.708339	0.968082	0.817019	1	0.919286	0.955881	1
7298	Insanity Defense	0.834197	0.118644	0.207742	0.983916	0.821607	0.895428	0.770587	0.998498	0.869644	0.996457	0.865231	0.925021	1
7299	Insect Bites and Stings	0.75	0.00362933	0.00722369	0.993431	0.559217	0.71553	0.78732	0.988198	0.876366	0.995664	0.816008	0.894874	1
7319	Sleep Initiation and Maintenance Disorders	0.666667	0.000312159	0.000624025	0.974859	0.797426	0.87725	0.879178	0.975918	0.924969	0.991826	0.804778	0.886882	1
7323	Instinct	0.428977	0.174769	0.248355	0.882464	0.586652	0.66272	0.7404	0.960665	0.836219	0.998248	0.814784	0.894589	1
7331	Insulin Coma	0.145299	0.109677	0.125	0.976019	0.748341	0.846995	0.704187	0.980535	0.819202	1	0.771452	0.867987	1
7340	Insulinoma	0.723944	0.616492	0.665911	0.978722	0.877434	0.925282	0.918915	0.87809	0.898018	0.993589	0.87388	0.927132	1
7360	Intelligence	0.225734	0.24	0.232648	0.766309	0.863282	0.794638	0.824371	0.988698	0.899081	0.998766	0.949209	0.973107	1
7361	Intelligence Tests	0.537705	0.0164	0.0318292	0.953948	0.609407	0.743694	0.825311	0.984872	0.898052	0.996386	0.868518	0.927143	1
7365	Intercellular Junctions	0.496941	0.0932398	0.157019	0.895441	0.83342	0.863141	0.942062	0.952515	0.947249	0.996339	0.924114	0.957796	1
7366	Intercostal Muscles	0.544218	0.229062	0.322418	0.97078	0.76758	0.857168	0.837239	0.957155	0.893062	0.998035	0.868589	0.92784	1
7382	Intermediate Filaments	0.360794	0.443368	0.397841	0.996477	0.828514	0.904742	0.929126	0.919403	0.924185	0.994501	0.910074	0.949516	1
7383	Intermittent Claudication	0.797142	0.377082	0.511977	0.967513	0.777417	0.861837	0.845995	0.988852	0.911839	0.995268	0.889827	0.938922	1
7389	Internal-External Control	0.690265	0.0078	0.0154257	0.917127	0.762982	0.832968	0.928079	0.986816	0.956543	0.987757	0.924425	0.953937	1
7395	Interneurons	0.576116	0.542752	0.558937	0.989534	0.799883	0.884637	0.975175	0.903135	0.937756	0.989883	0.911561	0.948338	1
7398	Interpersonal Relations	0.199248	0.0106	0.0201291	0.722199	0.908779	0.804801	0.811584	0.991274	0.892469	0.998311	0.900828	0.94627	1
7400	Interprofessional Relations	0.625	0.002	0.00398724	0.737129	0.970718	0.837873	0.806681	0.982975	0.886133	0.999601	0.864953	0.92655	1
7401	Interrenal Gland	0.635135	0.268571	0.37751	0.988938	0.929991	0.958286	0.896528	0.987902	0.93965	1	0.905686	0.94842	1
7402	Intertrigo	0.5	0.374408	0.428184	0.957999	0.672337	0.781969	0.683572	0.99306	0.809423	1	0.765346	0.86162	1
7403	Intervertebral Disk	0.386711	0.0712537	0.120335	0.994052	0.812724	0.894283	0.967103	0.974392	0.970722	0.995652	0.857734	0.919862	1
7405	Intervertebral Disk Displacement	0.945455	0.0104	0.0205737	0.995554	0.71516	0.832351	0.838642	0.98941	0.907797	0.996603	0.915488	0.953359	1
7406	Interview, Psychological	0.2	0.000331895	0.000662691	0.980245	0.643193	0.776697	0.888386	0.993072	0.937807	0.976944	0.851838	0.908095	1
7409	Intestinal Atresia	0.742857	0.180556	0.290503	0.981373	0.768439	0.861804	0.732866	0.992685	0.843113	0.995383	0.89855	0.942546	1
7410	Intestinal Diseases	0.366511	0.0313	0.0576746	0.781439	0.90924	0.840502	0.782008	0.952398	0.858828	0.997634	0.881008	0.934446	1
7411	Intestinal Diseases, Parasitic	0	0	0	0.936948	0.71851	0.805419	0.830685	0.987091	0.902147	0.996845	0.824512	0.900761	1
7413	Intestinal Mucosa	0.240008	0.1261	0.165334	0.983561	0.756902	0.855456	0.884684	0.964187	0.922717	0.998067	0.968023	0.982703	1
7414	Intestinal Neoplasms	0.591398	0.0055	0.0108986	0.782539	0.907314	0.840307	0.803044	0.960505	0.874734	0.997811	0.864206	0.925544	1
7415	Intestinal Obstruction	0.315936	0.1592	0.211716	0.788209	0.917798	0.84807	0.812018	0.980198	0.888213	0.998341	0.92965	0.962142	1
7416	Intestinal Perforation	0.687104	0.0701868	0.127364	0.822418	0.876257	0.83805	0.792992	0.983553	0.878035	0.993825	0.869685	0.926806	1
7417	Intestinal Polyps	0.545045	0.0207904	0.040053	0.751409	0.913417	0.824517	0.778533	0.983095	0.868927	0.99811	0.875698	0.931872	1
7418	Intestinal Pseudo-Obstruction	0.728414	0.299742	0.424714	0.975975	0.811183	0.885869	0.742056	0.988997	0.847867	0.995857	0.869363	0.926573	1
7419	Intestinal Secretions	0.333333	0.0242028	0.0451289	0.97051	0.613945	0.751982	0.783942	0.982237	0.871927	0.998983	0.907025	0.950462	1
7420	Intestine, Large	0.175676	0.0020694	0.00409062	0.98368	0.695921	0.815138	0.795269	0.953016	0.866995	0.997654	0.873632	0.930826	1
7421	Intestine, Small	0.114286	0.0004	0.00079721	0.989208	0.794193	0.881028	0.848773	0.978318	0.908944	0.998262	0.96163	0.9794	1
7422	Intestines	0.0905537	0.0417	0.0571037	0.985035	0.70935	0.824756	0.846952	0.949063	0.895078	0.998207	0.926303	0.960086	1
7424	Intracellular Fluid	0.333333	0.0123693	0.0238534	0.911712	0.898412	0.904364	0.900863	0.854167	0.87688	0.978224	0.900662	0.93737	1
7425	Intracellular Membranes	0.278912	0.0164	0.0309785	0.965265	0.859808	0.909484	0.93357	0.918423	0.925924	0.996111	0.972367	0.983575	1
7431	Intraoperative Complications	0.143546	0.0238	0.0408303	0.930661	0.634232	0.754334	0.818271	0.990316	0.896102	0.993356	0.93291	0.961448	1
7439	Introversion (Psychology)	0	0	0	0.983091	0.75045	0.850961	0.734639	0.993501	0.844611	0.997405	0.874733	0.930877	1
7443	Intussusception	0.801635	0.633997	0.708028	0.99241	0.836665	0.907889	0.775342	0.991474	0.870169	0.994787	0.840601	0.908251	1
7446	Inversion, Chromosome	0.818182	0.005443	0.0108141	0.988396	0.866971	0.923696	0.957698	0.97418	0.965861	0.996215	0.926214	0.958515	1
7499	Iris Diseases	0	0	0	0.992134	0.830427	0.904012	0.744257	0.988291	0.84905	0.996845	0.831561	0.904845	1
7500	Iritis	0.436725	0.370137	0.400683	0.982553	0.665679	0.793502	0.739785	0.976218	0.841506	0.998089	0.874599	0.929909	1
7508	Irritable Mood	0.396552	0.0359375	0.0659026	0.967643	0.731221	0.83203	0.867141	0.916241	0.890861	0.973332	0.736437	0.831343	1
7511	Ischemia	0.0838362	0.4057	0.138957	0.979029	0.714701	0.826211	0.835709	0.983757	0.9037	0.997544	0.938573	0.966922	1
7515	Islets of Langerhans	0.56988	0.0999	0.169999	0.984408	0.860593	0.918319	0.908052	0.986536	0.945662	0.997823	0.965256	0.980938	1
7516	Adenoma, Islet Cell	1	0.000227739	0.000455373	0.964521	0.662532	0.776842	0.789381	0.983146	0.875654	0.998885	0.933774	0.964011	1
7562	Creutzfeldt-Jakob Syndrome	0.848485	0.00568297	0.0112903	0.999846	0.766728	0.867892	0.829112	0.989051	0.902034	0.99781	0.877842	0.933368	1
7566	Jaundice, Chronic Idiopathic	0	0	0	0.980055	0.741349	0.843893	0.721295	0.994851	0.836054	0.998214	0.851282	0.915337	1
7567	Jaundice, Neonatal	0.615385	0.00161095	0.0032135	0.98935	0.736816	0.844475	0.78266	0.989319	0.87391	0.998958	0.87312	0.92984	1
7569	Jaw Abnormalities	0.581395	0.0137514	0.0268673	0.709865	0.86769	0.780806	0.735949	0.968882	0.836417	0.996776	0.80177	0.886985	1
7570	Jaw Cysts	0.280576	0.104698	0.152493	0.958716	0.797753	0.870732	0.716026	0.991344	0.831381	0.997412	0.804318	0.887268	1
7571	Jaw Diseases	0.652174	0.00474683	0.00942507	0.925734	0.667445	0.75941	0.732217	0.986293	0.840451	0.995945	0.705343	0.821686	1
7572	Jaw Fractures	0.58427	0.167203	0.26	0.97405	0.65837	0.785344	0.730986	0.984947	0.839091	0.996954	0.82016	0.896476	1
7573	Jaw Neoplasms	0.75	0.00464756	0.00923787	0.978842	0.656158	0.785588	0.751225	0.981185	0.850917	0.993139	0.797708	0.882419	1
7575	Jaw, Edentulous	1	0.000361402	0.000722543	0.972317	0.894033	0.931506	0.961616	0.977377	0.969421	0.996668	0.857369	0.919701	1
7576	Jaw, Edentulous, Partially	1	0.000344947	0.000689655	0.987128	0.787021	0.875754	0.882653	0.996858	0.93624	0.995076	0.853807	0.916767	1
7578	Jealousy	0.65995	0.450947	0.535787	0.997072	0.688566	0.81434	0.711792	0.997366	0.830526	0.997914	0.797221	0.883897	1
7579	Jejunal Diseases	1	0.000391083	0.000781861	0.978157	0.718055	0.827977	0.741934	0.974919	0.842559	0.989257	0.864505	0.920998	1
7580	Jejunal Neoplasms	1	0.000634921	0.00126904	0.981392	0.838083	0.903928	0.740679	0.990578	0.847519	0.987317	0.889186	0.934872	1
7588	Job Satisfaction	0.70883	0.1726	0.277604	0.85795	0.808569	0.832417	0.8293	0.997354	0.905589	0.99283	0.857342	0.917856	1
7589	Job's Syndrome	0.840426	0.224432	0.35426	0.966362	0.883406	0.922538	0.821457	0.989469	0.897095	0.994444	0.908413	0.947708	1
7590	Jogging	0.485997	0.471246	0.478508	0.958646	0.732177	0.828019	0.719187	0.982245	0.830146	0.994082	0.829261	0.899327	1
7592	Joint Diseases	0.238095	0.0275	0.0493052	0.782836	0.888074	0.832011	0.803105	0.962793	0.875721	0.998539	0.859865	0.923118	1
7593	Joint Instability	0.520468	0.0267	0.0507943	0.989622	0.827794	0.901498	0.978982	0.958359	0.968553	0.983104	0.90759	0.942734	1
7594	Joint Loose Bodies	0.777778	0.0121107	0.0238501	0.992884	0.84955	0.915536	0.817015	0.999495	0.898874	0.984183	0.892221	0.933806	1
7600	Judgment	0.270587	0.222415	0.244148	0.993621	0.646941	0.783628	0.910354	0.974271	0.941215	0.977482	0.808809	0.880616	1
7601	Jugular Veins	0.625882	0.0635224	0.115339	0.98285	0.737038	0.842298	0.827888	0.973075	0.894584	0.993479	0.84263	0.909197	1
7602	Jungian Theory	0.666667	0.0160321	0.0313112	0.988674	0.871873	0.926293	0.735916	1	0.847708	0.999	0.860837	0.923417	1
7606	Juxtaglomerular Apparatus	0.732416	0.247162	0.369599	0.973241	0.844259	0.904109	0.806247	0.985035	0.886655	0.998812	0.924803	0.959787	1
7617	Kaposi Varicelliform Eruption	1	0.0214477	0.0419948	0.981635	0.838995	0.904146	0.747075	0.992749	0.852258	1	0.78596	0.877959	1
7619	Kartagener Syndrome	0.883562	0.152482	0.260081	1	0.865868	0.928093	0.735729	0.989487	0.843862	0.997503	0.82198	0.899936	1
7624	KB Cells	0.515005	0.358249	0.422558	0.911196	0.8514	0.877466	0.899708	0.952149	0.925127	0.980911	0.910255	0.942681	1
7625	Kearns-Sayer Syndrome	0.8	0.0075188	0.0148976	0.989647	0.933603	0.960687	0.825285	0.997785	0.903095	1	0.912533	0.953695	1
7627	Keloid	0.78419	0.485323	0.599577	0.994991	0.777793	0.872977	0.754893	0.989804	0.856435	0.996976	0.786332	0.877348	1
7634	Keratitis	0.471266	0.569135	0.515597	0.992669	0.779824	0.873458	0.787263	0.987795	0.876183	0.996653	0.836026	0.907023	1
7635	Keratitis, Dendritic	1	0.00202922	0.00405022	0.993298	0.820724	0.898775	0.786731	0.996784	0.879368	0.9998	0.919636	0.957275	1
7636	Keratoacanthoma	0.875417	0.564562	0.686437	0.977397	0.889219	0.931198	0.739172	0.991424	0.84683	0.995351	0.818198	0.895413	1
7637	Keratoconjunctivitis	0.48265	0.541061	0.510189	0.988746	0.729243	0.839329	0.750723	0.983043	0.851282	0.998378	0.863031	0.924219	1
7639	Keratoconjunctivitis, Infectious	0	0	0	0.978306	0.872901	0.922201	0.928071	0.904265	0.91489	0.996875	0.824971	0.899659	1
7640	Keratoconus	0.814847	0.785354	0.799829	0.991841	0.916705	0.952773	0.915278	0.993078	0.952524	0.997015	0.832342	0.905922	1
7644	Keratosis Follicularis	0.843243	0.11747	0.206213	0.989937	0.79996	0.884824	0.743721	0.988424	0.848735	0.997414	0.842719	0.912414	1
7645	Keratoderma, Palmoplantar	0.833333	0.00335796	0.00668896	0.951534	0.77618	0.854862	0.71735	0.987073	0.830788	0.995835	0.840193	0.910281	1
7647	Kernicterus	0.578125	0.399568	0.472542	0.998139	0.672572	0.803506	0.705847	0.990281	0.824141	0.997276	0.82075	0.898165	1
7662	Ketosis	0.409161	0.466785	0.436078	0.99746	0.797375	0.886216	0.899662	0.973055	0.934814	0.996464	0.86403	0.922154	1
7669	Kidney Calculi	0.908257	0.0198	0.0387551	0.97248	0.725968	0.831284	0.81283	0.985916	0.891042	0.999249	0.908543	0.951169	1
7670	Kidney Calices	0.941176	0.0147738	0.0290909	0.955569	0.813366	0.878524	0.754659	0.988947	0.855907	0.996532	0.85347	0.917019	1
7672	Kidney Cortex	0.692718	0.14672	0.242152	0.974678	0.905048	0.938567	0.937697	0.898729	0.917794	0.995936	0.945926	0.969881	1
7673	Kidney Cortex Necrosis	0.857143	0.0183206	0.0358744	0.966297	0.745875	0.841678	0.726776	0.964227	0.828724	0.998275	0.877767	0.932698	1
7674	Kidney Diseases	0.160105	0.0244	0.0423464	0.966681	0.694217	0.808089	0.8022	0.971089	0.878585	0.99748	0.914194	0.953469	1
7675	Kidney Failure, Acute	0.571429	0.0004	0.00079944	0.975618	0.753723	0.850423	0.80691	0.983066	0.886307	0.999036	0.941337	0.969012	1
7676	Kidney Failure, Chronic	0	0	0	0.976291	0.856288	0.912351	0.826074	0.985094	0.898589	0.998265	0.954392	0.975512	1
7678	Kidney Glomerulus	0.494624	0.0046	0.00911523	0.983329	0.73584	0.841764	0.873554	0.992622	0.929277	0.998846	0.961103	0.97933	1
7679	Kidney Medulla	0.743202	0.0409454	0.0776148	0.970365	0.920225	0.944626	0.942057	0.892537	0.916598	0.997088	0.938035	0.966204	1
7680	Kidney Neoplasms	0.4	0.0034	0.00674269	0.96381	0.821983	0.887234	0.823139	0.971375	0.891126	0.996054	0.921209	0.956303	1
7681	Kidney Papillary Necrosis	1	0.0157835	0.0310766	0.973272	0.785934	0.869567	0.761232	0.989631	0.860497	0.998647	0.894063	0.941887	1
7682	Kidney Pelvis	0.806358	0.0373244	0.0713464	0.967289	0.826712	0.891476	0.808783	0.981828	0.886927	0.996279	0.880628	0.933882	1
7683	Kidney Tubular Necrosis, Acute	0	0	0	0.969431	0.884907	0.925157	0.805785	0.989177	0.887955	0.997762	0.90986	0.949957	1
7684	Kidney Tubules	0.337232	0.0173	0.0329116	0.975294	0.737493	0.839879	0.86594	0.985509	0.921853	0.999562	0.960888	0.979683	1
7685	Kidney Tubules, Collecting	0	0	0	0.977926	0.965957	0.971899	0.955579	0.905347	0.929766	0.994036	0.916563	0.952749	1
7686	Kidney Tubules, Distal	0	0	0	0.965697	0.904806	0.934235	0.947935	0.926442	0.937055	0.999123	0.925288	0.960446	1
7687	Kidney Tubules, Proximal	1	0.000101864	0.000203707	0.980115	0.935558	0.957312	0.948604	0.890566	0.918665	0.995389	0.929954	0.961139	1
7690	Polycystic Kidney Diseases	0.779661	0.00997614	0.0197002	0.975807	0.831498	0.897874	0.767442	0.975154	0.858904	0.997598	0.842267	0.911221	1
7691	Medullary Sponge Kidney	0.839623	0.440594	0.577922	0.973948	0.844449	0.904391	0.721937	0.992282	0.835224	1	0.882896	0.934557	1
7694	Killer Cells, Natural	0.612903	0.0019	0.00378826	0.988543	0.86836	0.924545	0.966622	0.917895	0.941623	0.998588	0.976252	0.986985	1
7697	Kinesics	0.6	0.00448431	0.00890208	0.978165	0.468276	0.632679	0.697215	0.984595	0.816238	0.992577	0.686272	0.803433	1
7698	Kinesis	0.0841121	0.0410959	0.0552147	0.933328	0.467256	0.621007	0.872747	0.827577	0.84843	0.9975	0.74026	0.83982	1
7699	Kinesthesis	0.78	0.0151339	0.0296917	0.969184	0.603837	0.743991	0.931554	0.973345	0.951944	0.988664	0.862595	0.918396	1
7706	Menkes Kinky Hair Syndrome	0.833333	0.0124378	0.0245098	0.992857	0.897591	0.942698	0.807164	0.992848	0.890019	0.997933	0.900604	0.945765	1
7710	Klebsiella Infections	0.84127	0.0121588	0.0239711	0.961054	0.735413	0.833095	0.810265	0.981048	0.887482	0.99547	0.848241	0.913392	1
7714	Klippel-Feil Syndrome	0.888626	0.554734	0.68306	0.975016	0.817635	0.888954	0.708999	0.991707	0.82668	0.998321	0.856749	0.920104	1
7718	Knee Injuries	0.714656	0.0551	0.102312	0.989747	0.806535	0.888677	0.865128	0.988536	0.922722	0.995084	0.908323	0.949209	1
7721	Knowledge of Results (Psychology)	0	0	0	0.964489	0.755758	0.847191	0.823381	0.978407	0.893724	0.994093	0.848239	0.913562	1
7722	Health Knowledge, Attitudes, Practice	0	0	0	0.941069	0.723248	0.817812	0.927089	0.952967	0.939836	0.977541	0.938486	0.957199	1
7724	Vulvar Lichen Sclerosus	0.54717	0.0917722	0.157182	1	0.808057	0.892465	0.694069	0.983906	0.813657	1	0.712863	0.825501	1
7725	Krukenberg Tumor	0.657534	0.419214	0.512	0.981778	0.930969	0.95541	0.766528	0.994702	0.865307	0.985442	0.899901	0.938391	1
7728	Kupffer Cells	0.73452	0.659028	0.694729	0.974464	0.924483	0.948808	0.923041	0.870303	0.895877	0.991325	0.922395	0.955006	1
7729	Kuru	0.605322	0.502762	0.549296	0.986713	0.701972	0.820089	0.702066	0.997208	0.823791	0.996976	0.814224	0.892748	1
7732	Kwashiorkor	0.840925	0.528407	0.649003	0.993546	0.792475	0.881519	0.766405	0.979244	0.859834	0.999934	0.914263	0.954849	1
7739	L Cells (Cell Line)	0	0	0	0.886338	0.878921	0.882606	0.888106	0.970307	0.927375	0.996926	0.936225	0.965353	1
7744	Obstetric Labor Complications	0	0	0	0.780215	0.878402	0.826374	0.80763	0.984956	0.887516	0.99747	0.900702	0.945549	1
7752	Obstetric Labor, Premature	0	0	0	0.981569	0.844	0.907593	0.905706	0.98031	0.941514	0.995158	0.904516	0.946311	1
7757	Laboratory Infection	0.34188	0.0396825	0.0711111	0.772493	0.854496	0.809796	0.736529	0.975269	0.839186	0.997743	0.891786	0.940536	1
7758	Ear, Inner	0.705882	0.00244648	0.00487607	0.993606	0.67651	0.804934	0.863318	0.981373	0.918559	0.997238	0.850379	0.916335	1
7759	Labyrinth Diseases	0.941176	0.00383877	0.00764636	0.966142	0.677181	0.789024	0.777573	0.988288	0.870307	0.998354	0.825217	0.901488	1
7760	Labyrinth Supporting Cells	0	0	0	0.934716	0.901922	0.916327	0.957196	0.982185	0.969204	1	0.923462	0.957766	1
7761	Labyrinthine Fluids	0.44	0.0244989	0.0464135	0.993938	0.693333	0.816652	0.784906	0.993047	0.876733	0.999522	0.861818	0.923716	1
7762	Labyrinthitis	0.541752	0.504744	0.522593	0.993615	0.779765	0.873582	0.746437	0.995586	0.852808	0.997852	0.831807	0.902734	1
7765	Lacrimal Apparatus	0.683962	0.025967	0.0500345	0.991164	0.718716	0.833191	0.799708	0.982085	0.881537	0.998103	0.84253	0.911539	1
7766	Lacrimal Apparatus Diseases	1	0.000884173	0.00176678	0.992681	0.771802	0.868337	0.742944	0.98928	0.848532	0.98846	0.819752	0.894874	1
7767	Lacrimal Duct Obstruction	0.766667	0.0222652	0.0432738	0.993743	0.853303	0.918147	0.780929	0.995311	0.875006	0.997892	0.87492	0.931453	1
7768	Lactalbumin	0.735807	0.786807	0.760453	0.976954	0.89921	0.936434	0.907415	0.924088	0.915646	0.995083	0.902223	0.944662	1
7775	Lactation Disorders	0.8	0.00598504	0.0118812	0.886277	0.71507	0.764318	0.758835	0.974294	0.853104	0.998542	0.85269	0.918516	1
7782	Lactoglobulins	0.870504	0.0367558	0.0705334	0.956747	0.895377	0.92503	0.915394	0.975702	0.944565	0.995798	0.916493	0.953993	1
7787	Lactose Intolerance	0.836196	0.252493	0.387868	0.993228	0.724799	0.837983	0.763066	0.99005	0.861827	0.99966	0.843273	0.911495	1
7794	Lameness, Animal	1	0.000389712	0.00077912	0.987915	0.914413	0.949723	0.965541	0.970577	0.968046	0.993795	0.824019	0.898084	1
7801	Langerhans Cells	0.692718	0.634222	0.662181	0.978209	0.918491	0.947403	0.95411	0.929916	0.941848	0.995558	0.935267	0.963793	1
7804	Language Development	0.392877	0.115813	0.178892	0.969162	0.856929	0.909582	0.853814	0.995371	0.919164	0.996335	0.890178	0.939006	1
7805	Language Development Disorders	0.758621	0.00648968	0.0128693	0.966858	0.894165	0.929078	0.943815	0.96781	0.955638	0.994953	0.888603	0.93697	1
7806	Language Disorders	0.427361	0.0741908	0.126433	0.980853	0.768294	0.861572	0.902462	0.989982	0.944163	0.995034	0.880342	0.932095	1
7807	Language Tests	0.466667	0.0297198	0.0558808	0.992331	0.785599	0.876908	0.960084	0.94936	0.954672	0.989905	0.903251	0.943149	1
7815	Larva Migrans	0.434783	0.547731	0.484765	0.989134	0.715556	0.830218	0.721408	0.986723	0.833356	0.995566	0.759463	0.857131	1
7816	Larva Migrans, Visceral	0.75	0.00517241	0.010274	0.998158	0.841993	0.913289	0.720524	1	0.837453	0.99776	0.880644	0.934454	1
7817	Laryngeal Cartilages	0.612613	0.0485368	0.0899471	0.989691	0.660953	0.792464	0.758539	0.982702	0.856088	0.998922	0.818712	0.896226	1
7818	Laryngeal Diseases	0.699248	0.01679	0.0327927	0.996762	0.648308	0.78549	0.754817	0.98558	0.854885	0.995087	0.770422	0.86277	1
7819	Laryngeal Edema	0.408638	0.160574	0.230553	0.988896	0.641829	0.778228	0.70771	0.997313	0.827782	0.996716	0.756064	0.855482	1
7820	Laryngeal Mucosa	0.345845	0.216443	0.266254	0.993821	0.850681	0.916442	0.911394	0.931944	0.921392	0.995377	0.839597	0.908613	1
7821	Laryngeal Muscles	0.551724	0.217244	0.311739	0.97771	0.886416	0.929785	0.957771	0.953257	0.955453	0.996426	0.863159	0.923271	1
7822	Laryngeal Neoplasms	0.688312	0.0106	0.0208785	0.787203	0.917563	0.847384	0.810692	0.966718	0.881845	0.999245	0.820551	0.899286	1
7823	Laryngeal Nerves	0.500787	0.121792	0.195933	0.987158	0.79904	0.883134	0.84445	0.988357	0.910736	0.997657	0.890583	0.938837	1
7826	Laryngismus	1	0.00143062	0.00285714	0.98857	0.577933	0.728822	0.695626	0.991311	0.817394	0.997781	0.797829	0.88467	1
7827	Laryngitis	0.652935	0.228551	0.338585	0.723533	0.886332	0.796666	0.74195	0.976303	0.843087	0.998082	0.804076	0.886058	1
7829	Laryngostenosis	0.871795	0.0173204	0.033966	0.987693	0.812038	0.891229	0.785652	0.993526	0.877383	0.997051	0.798808	0.881469	1
7835	Lassa Fever	0.716049	0.628726	0.669553	0.977711	0.889835	0.931651	0.691346	0.998454	0.816649	0.995	0.833596	0.904268	1
7837	Latency Period (Psychology)	0	0	0	0.975257	0.718597	0.826685	0.723085	0.973489	0.828965	1	0.842877	0.909232	1
7839	Functional Laterality	0.0967742	0.0003	0.000598146	0.915262	0.578132	0.698943	0.85046	0.979035	0.910214	0.99844	0.929078	0.961832	1
7842	Lathyrism	0.894737	0.340802	0.493595	0.985505	0.591448	0.738977	0.746583	0.964537	0.841559	0.999679	0.905708	0.949239	1
7845	Laughter	0.713592	0.454171	0.555066	0.999597	0.704526	0.826049	0.703953	0.978479	0.818733	0.993547	0.733745	0.842671	1
7849	Laurence-Moon Syndrome	0.75	0.0223048	0.0433213	0.980009	0.824832	0.895595	0.722576	0.979389	0.831386	1	0.926128	0.959712	1
7855	Lead Poisoning	0.954189	0.331137	0.491653	0.98849	0.867297	0.923921	0.814904	0.987438	0.892908	0.998736	0.897001	0.94435	1
7857	Leadership	0.570183	0.34	0.425985	0.865225	0.808059	0.835656	0.806841	0.995197	0.891167	0.994108	0.803376	0.88492	1
7858	Learning	0.0815692	0.4824	0.139543	0.77468	0.912791	0.837877	0.81762	0.984704	0.893405	0.997277	0.891747	0.940502	1
7859	Learning Disorders	0.651357	0.0312	0.0595477	0.972839	0.826235	0.893559	0.823719	0.976843	0.893754	0.993645	0.864777	0.922747	1
7863	Lecithin Acyltransferase Deficiency	0	0	0	0.980164	0.896958	0.936523	0.967207	0.931724	0.948547	0.998387	0.907957	0.949739	1
7867	Leg Bones	0.0328947	0.0162866	0.0217865	0.965617	0.770769	0.856381	0.864002	0.877601	0.870123	0.963427	0.617419	0.74404	1
7868	Leg Dermatoses	1	0.00123229	0.00246154	0.971791	0.667958	0.791497	0.720196	0.990028	0.833731	0.996459	0.823321	0.900299	1
7869	Leg Injuries	0.681818	0.00845547	0.0167038	0.984961	0.600386	0.745893	0.783455	0.979964	0.87073	0.994552	0.842241	0.90977	1
7870	Leg Length Inequality	0.751592	0.053442	0.0997886	0.966523	0.767539	0.855477	0.814668	0.994077	0.895289	0.991161	0.885458	0.933911	1
7871	Leg Ulcer	0.843361	0.122661	0.214173	0.828634	0.827955	0.81085	0.774848	0.9838	0.866902	0.997601	0.820482	0.896649	1
7873	Legg-Perthes Disease	0.694444	0.075815	0.136705	0.9766	0.94158	0.958717	0.835439	0.993886	0.907455	0.99611	0.913849	0.952283	1
7876	Legionellosis	0.339542	0.368585	0.353468	0.97957	0.898321	0.936971	0.863335	0.98493	0.919915	0.995287	0.857053	0.92032	1
7877	Legionnaires' Disease	0.936937	0.427984	0.587571	1	0.911846	0.953881	0.771635	0.99393	0.868722	0.997352	0.888104	0.938663	1
7888	Leigh Disease	0.790476	0.130298	0.22372	0.989179	0.919115	0.952794	0.931312	0.983611	0.956608	0.99723	0.908738	0.949223	1
7890	Leiomyosarcoma	0.848467	0.657495	0.740873	0.985322	0.833147	0.902831	0.784974	0.972132	0.868567	0.990787	0.884707	0.933241	1
7897	Leishmaniasis, Mucocutaneous	0.5	0.0031348	0.00623053	0.994057	0.920047	0.955568	0.756516	0.995134	0.859507	0.998213	0.785873	0.875553	1
7898	Leishmaniasis, Visceral	0.87037	0.00827174	0.0163877	0.999556	0.936068	0.966765	0.899929	0.995516	0.945294	0.99652	0.833671	0.905455	1
7903	Lens Capsule, Crystalline	0	0	0	0.990016	0.94273	0.965783	0.987188	0.969578	0.97829	0.997701	0.890878	0.940659	1
7904	Lens Cortex, Crystalline	0	0	0	0.988245	0.954283	0.97091	0.911987	0.954778	0.932836	0.997727	0.921641	0.956577	1
7905	Lens Diseases	0.666667	0.00330033	0.00656814	0.996168	0.876608	0.932456	0.788908	0.984624	0.87518	0.997515	0.855362	0.919253	1
7906	Lens Subluxation	0.552239	0.0866511	0.149798	0.990003	0.873888	0.928255	0.742414	0.9941	0.849939	0.997096	0.833694	0.906144	1
7907	Lens Nucleus, Crystalline	0	0	0	0.983034	0.964324	0.973515	0.947167	0.971834	0.959246	0.996468	0.892838	0.936514	1
7908	Lens, Crystalline	0.666667	0.0006	0.00119892	0.989571	0.822103	0.898092	0.845468	0.990212	0.912121	0.999857	0.950465	0.973707	1
7911	Lentigo	0.304348	0.224062	0.258106	0.980855	0.678902	0.802115	0.725349	0.993542	0.838458	0.997066	0.8521	0.917139	1
7922	Leptospirosis	0.911338	0.667322	0.770471	0.999394	0.853857	0.920894	0.79113	0.988501	0.878844	0.997639	0.804977	0.889965	1
7925	Leriche Syndrome	0.775862	0.23622	0.362173	0.995805	0.67805	0.806366	0.71517	0.990596	0.83043	0.99375	0.85303	0.916281	1
7938	Leukemia	0.06543	0.4476	0.114171	0.984518	0.680074	0.804428	0.831952	0.970768	0.896001	0.998978	0.938397	0.96628	1
7939	Leukemia L1210	0.943966	0.0946413	0.172035	0.931218	0.822822	0.87365	0.904614	0.98255	0.941968	0.998942	0.959808	0.978247	1
7940	Leukemia L5178	0	0	0	0.92068	0.890385	0.904021	0.907981	0.934571	0.920843	0.99644	0.946851	0.969831	1
7941	Leukemia P388	0.836735	0.0710818	0.131032	0.933883	0.865203	0.898047	0.939063	0.972056	0.955271	0.996786	0.939313	0.966906	1
7942	Leukemia, Experimental	0.2	0.0002	0.0003996	0.90059	0.772675	0.831576	0.879165	0.990353	0.931449	0.999755	0.965961	0.982373	1
7943	Leukemia, Hairy Cell	0.779221	0.021692	0.0422089	0.989868	0.890229	0.937377	0.889113	0.986487	0.935208	0.997938	0.934871	0.964423	1
7945	Leukemia, Lymphoid	0	0	0	0.99087	0.733303	0.842842	0.841839	0.981278	0.90622	0.999783	0.959076	0.978867	1
7946	Leukemia, Mast-Cell	0	0	0	0.982049	0.936028	0.957956	0.911205	0.983328	0.945333	0.991154	0.870152	0.923952	1
7947	Leukemia, Megakaryoblastic, Acute	0	0	0	0.98651	0.890016	0.935733	0.916672	0.972717	0.943793	0.995016	0.886861	0.935218	1
7948	Leukemia, Monocytic, Acute	0	0	0	0.986245	0.828403	0.900429	0.797782	0.979648	0.879381	0.997059	0.912019	0.951934	1
7951	Leukemia, Myeloid	0.222222	0.0004	0.000798563	0.826219	0.877628	0.841401	0.83709	0.979833	0.902845	0.998712	0.946528	0.971041	1
7952	Leukemia, Plasma Cell	0.75	0.0128755	0.0253165	0.973093	0.884003	0.926365	0.762869	0.985209	0.859504	0.997963	0.889782	0.938129	1
7953	Leukemia, Radiation-Induced	1	0.000392927	0.000785546	0.973238	0.744575	0.843601	0.781685	0.990809	0.873843	0.998226	0.912861	0.952559	1
7955	Leukemoid Reaction	0.732804	0.478411	0.578892	0.996547	0.74688	0.853701	0.715401	0.983333	0.828091	0.998625	0.84701	0.915168	1
7963	Leukocytes, Mononuclear	0.166667	0.0004	0.000798085	0.917998	0.902155	0.909835	0.942209	0.905478	0.923473	0.987893	0.960217	0.973263	1
7965	Leukodystrophy, Globoid Cell	1	0.0209895	0.041116	0.986742	0.820872	0.896006	0.890727	0.982678	0.933983	0.998385	0.883647	0.936132	1
7966	Leukodystrophy, Metachromatic	0.95	0.0404255	0.077551	0.984942	0.794348	0.879181	0.790584	0.994363	0.88068	0.997821	0.913894	0.953344	1
[truncated: 2,082 more rows]
